# Supplementary material for: Transcriptomic responses of Serratia liquefaciens cells grown under simulated Martian conditions of low temperature, low pressure, and CO2-enriched anoxic atmosphere
Source: Sci Rep. 2018 Oct 8;8:14938. doi: 10.1038/s41598-018-33140-4 (PMC6175911; doi:10.1038/s41598-018-33140-4)
Supplement: Supplementary file 1 — S1 [file 41598_2018_33140_MOESM1_ESM.xlsx]

## Sheet: Title Page
	Transcriptomic responses of Serratia liquefaciens cells grown under simulated Martian conditions of low temperature, low pressure, and CO2-enriched anoxic atmosphere
	Patricia Fajardo-Cavazos1, Michael D. Morrison1, Kathleen M. Miller1, Andrew C. Schuerger2, and Wayne L. Nicholson1*
	Supplemental Table S1

## Sheet: Table S1
Supplemental Table S1. Significantly differentially expressed transcripts found in all Conditions (A, B, and C) compared to Condition D.
Locus Tag	Description (A vs D)	log2-fold change (A vs D)	P-value (A vs D)	log2-fold change (B vs D)	P-value (B vs D)	log2-fold change (C vs D)	P-value (C vs D)
M495_RS19475	tRNA-Met	5.32598	0.000497855	5.4685	0.00329041	5.13176	0.00053398
M495_RS19470	tRNA-Met	4.65706	0.00134434	4.92063	0.00528201	4.53191	0.00112212
M495_RS15490	alpha-glucosidase/alpha-galactosidase	4.58441	0.000134837	-2.82871	0.000877235	3.73226	0.000620975
M495_RS11200	N-acetyltransferase	4.01829	0.000132899	4.06891	0.000318201	2.86694	0.000613463
M495_RS15480	hypothetical protein	3.86286	0.00014217	-2.57543	0.00644285	3.28921	0.000822815
M495_RS07930	dimethyl sulfoxide reductase subunit C	3.5976	0.000343329	3.81776	0.000377828	2.95732	0.00117728
M495_RS15485	LacY; lactose/proton symporter	3.56688	5.16e-05	-3.24898	0.000895238	2.67369	0.000381602
M495_RS17120	membrane protein	3.36436	0.000287863	5.1313	0.000202095	2.62569	0.00105645
M495_RS13860	YoaH family protein	3.06054	0.000834823	3.41836	0.00132256	3.12093	0.00167284
M495_RS19040	citrate/malate transporter	3.04622	0.000134837	3.05447	0.00191039	6.11311	0.000135696
M495_RS19115	tRNA/rRNA methyltransferase	2.93874	0.0014845	3.19621	0.0016467	3.18619	0.00183252
M495_RS22720	MFS transporter TsgA	2.88935	0.000393491	3.584	0.000533065	2.25207	0.00266006
M495_RS13765	hypothetical protein	2.80605	0.000239059	2.85698	0.00666612	3.44723	0.00053398
M495_RS04150	thiol:disulfide interchange protein DsbA	2.74815	0.000181791	2.58494	0.00265093	2.19251	0.000997158
M495_RS16535	beta-(1,2)-glucan biosynthesis protein	2.68892	0.000349571	3.88031	0.000498436	2.75353	0.00185839
M495_RS17135	transcriptional regulator	2.64974	0.000190125	3.30657	0.000883525	2.91267	0.000381602
M495_RS07935	dimethyl sulfoxide reductase maturation protein DsmD	2.56964	0.000159	2.85819	0.00028666	2.35338	0.000481558
M495_RS09300	DUF4377 domain-containing protein	2.54048	0.000261085	2.52102	0.00331321	3.30727	0.000328153
M495_RS16425	DNA gyrase subunit A	2.52234	0.000416449	2.85111	0.00191039	2.43593	0.00136462
M495_RS13655	ketohydroxyglutarate aldolase	2.50247	0.00227529	2.92047	0.00226563	2.59056	0.00291164
M495_RS13850	ATP-dependent RNA helicase	2.37057	0.000494367	3.07346	0.000423238	2.43411	0.000989789
M495_RS07275	galactose/methyl galactoside ABC transporter ATP-binding protein MglA	2.34818	0.000565183	-2.79118	0.00110041	2.51234	0.0012672
M495_RS13570	disulfide bond formation protein B	2.31229	0.00170389	2.40643	0.00195174	2.23669	0.00240844
M495_RS19435	hypothetical protein	2.29645	0.000468979	3.32963	0.00021478	2.11256	0.00138119
M495_RS00170	glycine--tRNA ligase subunit alpha	2.29612	0.000261085	2.56456	0.000448385	2.24174	0.000695046
M495_RS00015	DNA replication and repair protein RecF	2.28908	0.00174299	3.31326	0.00133324	2.16337	0.00311209
M495_RS17670	tetratricopeptide repeat protein	2.2467	0.000201654	2.40904	0.000404024	2.49371	0.000434946
M495_RS21460	stringent starvation protein B	2.2365	0.00656758	2.75427	0.00420836	2.22427	0.00809274
M495_RS01810	DEAD/DEAH family ATP-dependent RNA helicase	2.23458	0.00377378	2.95276	0.00484116	2.06375	0.00773806
M495_RS05510	LexA regulated protein	2.22719	0.00120493	2.30662	0.00688019	2.1577	0.00240844
M495_RS02665	phosphoserine phosphatase	2.20423	0.000294023	2.66277	0.000770786	2.8516	0.000381602
M495_RS23855	JAB domain-containing protein	2.19674	0.000261085	2.97579	0.000434244	2.16167	0.00120519
M495_RS20320	arginine decarboxylase	2.18407	0.00297448	2.80183	0.00259841	2.6607	0.00240004
M495_RS09005	DNA damage-inducible protein I	2.16847	0.000557416	3.38704	0.000645265	2.7333	0.000477247
M495_RS01745	dihydropteroate synthase	2.13974	0.000717557	3.04429	0.00035166	3.01138	0.000477247
M495_RS07940	MFS transporter	2.11874	0.000754759	2.40674	0.00101588	2.09245	0.00183252
M495_RS18445	tRNA-specific adenosine deaminase	2.11831	0.000918598	2.19256	0.0050637	2.48522	0.00134469
M495_RS13705	Holliday junction branch migration DNA helicase RuvB	2.01576	0.000379616	3.14752	0.00025823	2.53239	0.000434946
M495_RS10090	SCPU domain-containing protein	-2.0165	0.00266209	-4.34939	0.000337589	-2.38388	0.00178002
M495_RS16250	fimbrial protein	-2.05787	0.00060289	-4.01458	0.00195174	-2.21167	0.00240844
M495_RS09695	PTS glucose transporter subunit IIBC	-2.06849	0.00454284	-2.39789	0.00366487	-2.75822	0.00282136
M495_RS04795	transcriptional regulator	-2.07559	0.00539748	-2.94381	0.000968591	-3.06569	0.00280461
M495_RS23170	VOC family virulence protein	-2.08555	0.000468979	-3.07876	0.000425025	-2.50716	0.000695046
M495_RS15450	glycogen synthase	-2.09447	0.00023699	-2.61008	0.00525406	-3.79119	0.000434946
M495_RS06255	ABC transporter permease	-2.10532	0.00144967	-2.75292	0.0011264	-3.26395	0.000858619
M495_RS25245	hypothetical protein; pseudo, frameshifted	-2.12222	0.000527862	-2.88226	0.00345193	-3.30231	0.00101497
M495_RS15550	membrane protein	-2.12859	0.00535768	-2.36023	0.00506674	-2.66988	0.00385425
M495_RS14495	hypothetical protein	-2.16197	0.00117458	-2.77393	0.00107898	-2.1407	0.00240004
M495_RS04800	hypothetical protein	-2.1697	0.00341244	-3.59136	0.000435052	-3.43459	0.00240844
M495_RS16090	phage repressor protein	-2.18482	0.000350852	-2.02142	0.00199135	-2.45078	0.000695046
M495_RS09435	universal stress protein UspA	-2.21345	0.000252178	-6.05732	0.000138681	-4.21724	0.000434946
M495_RS17805	hypothetical protein	-2.23471	0.00399553	-2.21139	0.00598615	-2.21627	0.00448887
M495_RS10085	SCPU domain-containing protein	-2.2475	0.00282087	-3.69873	0.000820927	-2.35443	0.0020619
M495_RS20765	hypothetical protein	-2.25501	0.000349571	-3.76487	0.000218165	-2.00853	0.00623481
M495_RS17550	hypothetical protein	-2.26272	0.0015774	-2.569	0.00230878	-2.53502	0.00183252
M495_RS14980	anti-sigma-28 factor FlgM	-2.27016	0.000159	-2.59579	0.00194324	-3.32447	0.000434946
M495_RS08890	SecY/SecA suppressor protein	-2.29805	0.00078143	-2.28956	0.0014381	-2.05137	0.00169975
M495_RS13095	hypothetical protein	-2.30237	0.000613561	-3.44551	0.00115341	-2.55958	0.00427365
M495_RS13440	peptide-methionine (R)-S-oxide reductase	-2.30922	0.000179013	-2.5534	0.000318201	-2.08812	0.000613463
M495_RS15645	membrane protein	-2.31179	0.00720734	-2.39405	0.00765912	-2.24574	0.00812303
M495_RS22295	23S ribosomal RNA	-2.32026	0.00316939	-3.00184	0.00164908	-2.94344	0.00167876
M495_RS14840	flagellar biosynthesis protein FliT	-2.32533	0.00344834	-2.61077	0.00390099	-2.65454	0.00297746
M495_RS14985	flagella synthesis chaperone protein FlgN	-2.32993	0.000350852	-2.49271	0.0021139	-3.2671	0.000441384
M495_RS22195	hypothetical protein	-2.34975	0.000834823	-3.76874	0.00031244	-2.66991	0.00136303
M495_RS06450	phosphonate ABC transporter ATP-binding protein	-2.35454	0.00085487	-2.17764	0.00216087	-2.01708	0.00183252
M495_RS15080	universal stress protein C	-2.36522	0.000261085	-3.78217	0.00018828	-3.11265	0.00053398
M495_RS06080	membrane protein	-2.36752	0.0049221	-2.69107	0.00506282	-2.59766	0.00455764
M495_RS24065	GntR family transcriptional regulator	-2.40227	0.000191039	-2.418	0.000465802	-2.45801	0.000434946
M495_RS25185	hypothetical protein; pseudo, frameshifted	-2.42063	0.00114838	-2.59971	0.00164908	-2.3924	0.00240004
M495_RS15785	hypothetical protein	-2.43077	0.00185319	-2.59328	0.00215203	-2.26867	0.00280461
M495_RS21595	helix-turn-helix domain-containing protein	-2.44171	0.000299247	-2.24873	0.00117254	-2.1413	0.00126235
M495_RS02035	hypothetical protein	-2.47006	0.000218837	-2.63884	0.000844375	-2.5293	0.00056232
M495_RS23340	cyclic-guanylate-specific phosphodiesterase	-2.47424	0.000179013	-3.51889	0.000302305	-3.47431	0.000381602
M495_RS11465	hypothetical protein	-2.49942	0.000283532	-4.18206	0.000201092	-2.30565	0.00190942
M495_RS09860	universal stress protein UspA	-2.52657	0.000299093	-3.03008	0.00274949	-3.81649	0.000532504
M495_RS20965	LysR family transcriptional regulator	-2.5511	0.000273619	-3.13287	0.000218165	-3.06832	0.000316186
M495_RS18520	hypothetical protein	-2.57125	0.00299352	-3.59172	0.00113765	-2.1556	0.00537343
M495_RS20760	hypothetical protein	-2.58933	0.000567696	-4.21401	0.000206285	-2.63298	0.00334484
M495_RS25080	hypothetical protein; pseudo, partial stop	-2.59477	0.00209925	-3.09114	0.00146518	-2.56228	0.00244771
M495_RS14835	flagellar protein FliS	-2.5954	0.00286843	-2.53282	0.00691608	-2.97622	0.00240004
M495_RS24505	transcriptional regulator	-2.62744	0.00118974	-3.73836	0.00148788	-2.60891	0.00457719
M495_RS17820	hypothetical protein	-2.63166	0.000557416	-3.63121	0.00076315	-2.16025	0.0020817
M495_RS14015	hypothetical protein	-2.63278	0.001308	-4.33304	0.00104053	-2.73492	0.0018028
M495_RS01025	glycerol-3-phosphate transporter permease	-2.67219	0.00393816	-2.40581	0.00883695	-2.59551	0.00599479
M495_RS19740	hypothetical protein	-2.67916	0.000908929	-3.98663	0.000600032	-2.82006	0.00185839
M495_RS08795	Packaged DNA stabilization protein gp10	-2.69487	0.00014217	-2.86876	0.000403652	-3.22722	0.00136303
M495_RS23320	inner membrane protein YhjD	-2.70193	0.000178082	-2.52147	0.000425025	-2.26562	0.000481558
M495_RS16365	DUF2946 domain-containing protein	-2.70899	0.00729955	-2.69132	0.00691608	-2.68318	0.00857488
M495_RS14790	type II toxin-antitoxin system HicB family antitoxin	-2.715	0.000178082	-2.90802	0.000301518	-2.77026	0.000434946
M495_RS15400	phenylacetic acid degradation protein PaaY	-2.72256	0.00751986	-3.10359	0.00568492	-2.49713	0.00708733
M495_RS04245	hypothetical protein	-2.75474	0.000146901	-2.3229	0.000678796	-2.2732	0.00101497
M495_RS11705	ABC transporter	-2.75998	0.000283532	-3.70628	0.000308294	-2.21435	0.00260381
M495_RS09320	transcriptional regulator	-2.76065	0.00060289	-3.33578	0.00111079	-2.81878	0.00121354
M495_RS01065	5-methyltetrahydropteroyltriglutamate--homocysteine S-methyltransferase	-2.76358	0.000343329	-2.53162	0.000942465	-2.45481	0.000989789
M495_RS17825	GlsB/YeaQ/YmgE family stress response membrane protein	-2.76387	0.000342518	-3.5173	0.000900532	-2.10245	0.00216404
M495_RS22895	DUF1471 domain-containing protein	-2.77211	0.000178082	-5.13121	0.000138681	-2.68038	0.00297923
M495_RS04545	DUF3251 domain-containing protein	-2.78679	0.000104758	-4.21484	0.000126843	-3.4976	0.000249193
M495_RS14750	phosphate starvation protein PhoH	-2.79115	0.000491781	-4.17704	0.000184527	-2.98461	0.000589476
M495_RS02340	TonB-dependent receptor	-2.82072	0.00194958	-2.4235	0.00308325	-2.82129	0.00229284
M495_RS18740	recombinase	-2.83608	0.000468979	-2.92457	0.00274827	-2.18603	0.00236584
M495_RS12745	copper-translocating P-type ATPase	-2.87463	0.000181791	-2.18581	0.00120739	-2.7309	0.00101497
M495_RS02260	hypothetical protein	-2.90091	0.000275306	-4.06106	0.000220045	-3.14257	0.000961366
M495_RS18255	transcriptional regulator	-2.90478	0.000120248	-3.25587	0.000197367	-2.52648	0.000434946
M495_RS04180	thiamine pyrophosphate-binding protein	-2.94288	0.000875732	-3.18952	0.000873433	-2.52828	0.00165782
M495_RS02380	LysR family transcriptional regulator	-2.95129	0.000613569	-3.95127	0.000352453	-3.40803	0.0008383
M495_RS20755	virulence protein	-2.95165	0.000191039	-4.62234	0.000138681	-2.42809	0.00566692
M495_RS17370	hypothetical protein	-2.95795	0.000124115	-3.58491	0.000302446	-3.70884	0.000249193
M495_RS15710	ABC transporter ATP-binding protein	-2.97417	0.00054143	-2.86274	0.000895238	-2.8664	0.000776549
M495_RS22525	bacterioferritin-associated ferredoxin	-2.98698	0.000197773	-3.92981	0.000176858	-4.32801	0.000249193
M495_RS04135	TonB-dependent receptor	-2.9905	0.00370165	-2.86017	0.00366487	-3.15769	0.00328475
M495_RS09440	carbohydrate kinase	-3.00581	0.000245717	-6.48296	0.000178103	-3.27475	0.000477247
M495_RS25125	hypothetical protein	-3.01184	0.00147246	-4.92289	0.000599428	-2.26375	0.00813621
M495_RS11735	acetyltransferase	-3.02456	0.00026471	-3.17356	0.000547817	-2.78871	0.00135025
M495_RS24870	plasmid stabilization protein	-3.02624	0.000188795	-2.63051	0.000690349	-2.16448	0.000853524
M495_RS06550	CopG family transcriptional regulator	-3.03341	0.00014217	-3.01154	0.000375017	-2.37091	0.000481558
M495_RS13070	hypothetical protein	-3.03967	0.00113802	-3.00663	0.00433814	-2.60867	0.00427365
M495_RS15415	amino acid permease	-3.04786	0.00379009	-2.90996	0.0036916	-3.15073	0.00367302
M495_RS13080	resolvase	-3.05276	0.000999399	-3.5738	0.0011264	-3.16125	0.00196176
M495_RS04115	DUF1471 domain-containing protein	-3.07457	0.00454284	-3.38039	0.00514731	-2.9111	0.00696328
M495_RS09425	DUF2024 domain-containing protein	-3.09714	0.00198005	-2.87937	0.00587123	-2.48552	0.00384668
M495_RS00085	heat-shock protein IbpA	-3.09844	0.000239636	-3.50269	0.000332003	-2.38828	0.0041258
M495_RS17770	lysine transporter LysE	-3.14955	0.000146901	-3.03044	0.000599428	-2.64387	0.000477247
M495_RS14240	hypothetical protein	-3.15078	0.000283532	-2.85044	0.000964869	-3.20206	0.00110782
M495_RS24470	phosphomethylpyrimidine synthase ThiC	-3.16106	0.000192022	-2.71636	0.000565136	-2.64706	0.000638068
M495_RS15700	ABC transporter ATPase	-3.18614	0.00210114	-2.61132	0.00748829	-3.05158	0.00318061
M495_RS03825	GntR family transcriptional regulator	-3.24771	0.00240094	-2.26292	0.00571739	-2.45692	0.00651031
M495_RS12060	MarR family transcriptional regulator	-3.26789	0.00010515	-2.90073	0.000337589	-2.98085	0.000249193
M495_RS12320	hypothetical protein	-3.27072	0.000179013	-2.79433	0.000486582	-3.38919	0.000381602
M495_RS14785	type II toxin-antitoxin system HicA family toxin	-3.28916	0.000469433	-3.64877	0.000403652	-3.74027	0.000669961
M495_RS17110	EamA family transporter	-3.28963	0.00516691	-4.29787	0.00281565	-4.65057	0.00338535
M495_RS15705	ABC transporter permease	-3.31821	0.00100628	-2.24759	0.00913461	-3.21142	0.00154273
M495_RS02415	MFS transporter	-3.33972	0.00390408	-2.87857	0.00649506	-2.47016	0.00906001
M495_RS11140	extradiol dioxygenase	-3.35458	0.000567696	-3.10114	0.000895238	-3.57285	0.000981508
M495_RS12325	membrane protein	-3.36212	0.000283532	-2.91361	0.000648884	-3.03894	0.000582496
M495_RS24885	ribosome modulation factor	-3.42241	0.000120248	-5.83049	0.000921759	-5.29134	0.000381602
M495_RS06440	GntR family transcriptional regulator	-3.4387	0.000219763	-2.10092	0.00392764	-2.44995	0.00130538
M495_RS20820	addiction module antitoxin	-3.47029	0.0008071	-3.23855	0.00133324	-2.09189	0.00301653
M495_RS21850	hypothetical protein	-3.50316	0.000339005	-4.39094	0.00018828	-2.27201	0.00613044
M495_RS14715	ChaB cation transport regulator	-3.50993	0.00113423	-4.4861	0.000844375	-2.85694	0.00240844
M495_RS14010	DUF1482 domain-containing protein	-3.54972	0.00025354	-4.85837	0.000302446	-4.13713	0.000669961
M495_RS12510	hypothetical protein	-3.55842	0.0038776	-2.7524	0.00483118	-3.58441	0.00326136
M495_RS11700	hypothetical protein	-3.56732	0.00102355	-4.68213	0.000770786	-2.67034	0.00695417
M495_RS18655	antitermination protein	-3.56929	0.00191648	-3.50427	0.00167797	-3.39031	0.00528607
M495_RS23685	CpxP, periplasmic stress adaptor protein	-3.57415	0.000218837	-2.92659	0.00329891	-2.44296	0.00216404
M495_RS06250	hypothetical protein	-3.60831	0.000283532	-4.92645	0.00018828	-5.12269	0.000381602
M495_RS15775	5-methyltetrahydropteroyltriglutamate--homocysteine methyltransferase	-3.62673	0.00010735	-4.22178	0.000251248	-2.06604	0.00260131
M495_RS24485	sulfur carrier protein ThiS	-3.64227	0.00353185	-2.53653	0.00965039	-2.73426	0.00888737
M495_RS23175	hypothetical protein	-3.64694	0.000159	-4.14902	0.000246683	-3.60143	0.000381602
M495_RS18735	hypothetical protein	-3.65564	0.0019534	-5.36783	0.000877235	-3.94591	0.00340637
M495_RS04265	S-adenosyl-L-methionine (SAM)-dependent methyltransferase PhcB	-3.66105	0.00025127	-3.45685	0.00037286	-3.51905	0.000477247
M495_RS02455	2-hydroxyhepta-2,4-diene-1,7-dioate isomerase	-3.66751	0.00372265	-3.29927	0.00624579	-2.26826	0.00934157
M495_RS24490	thiazole synthase	-3.69988	0.00600257	-2.67443	0.00840693	-3.02882	0.00910248
M495_RS13090	DUF4433 domain-containing protein	-3.72722	0.00025127	-5.06252	0.00025823	-3.67265	0.00266006
M495_RS00230	methyl-accepting chemotaxis protein	-3.74044	0.00014217	-4.49184	0.000151389	-5.25043	0.00024255
M495_RS15430	esterase	-3.74391	0.000209286	-4.67671	0.000247922	-3.27605	0.0010668
M495_RS06165	agglutination protein	-3.75056	0.00010735	-5.6123	0.000114985	-2.36334	0.000893424
M495_RS15425	endoribonuclease L-PSP	-3.80934	0.000332665	-4.98723	0.000437523	-4.14714	0.000697968
M495_RS09815	DUF2000 domain-containing protein	-3.82544	8.31e-05	-3.92307	0.000246683	-4.27507	0.000249193
M495_RS14825	FliC/FljB family flagellin	-3.82736	0.000134837	-4.9987	0.000883525	-5.14871	0.000249193
M495_RS11150	MFS transporter	-3.87675	0.000219763	-3.96293	0.000286771	-3.3659	0.000481558
M495_RS06460	phosphonate ABC transporter, permease protein PhnE	-3.91514	0.000706546	-3.66762	0.00110041	-4.15263	0.00117137
M495_RS15770	DUF1852 domain-containing protein	-3.93363	0.000188795	-4.83728	0.00025823	-2.60669	0.00459653
M495_RS08705	phage repressor protein	-3.949	0.000196537	-4.29941	0.000384709	-3.78204	0.000434946
M495_RS21590	hypothetical protein	-3.95623	0.000294023	-4.11225	0.000494133	-3.77062	0.000622678
M495_RS24480	molybdopterin biosynthesis protein MoeB	-4.01775	0.00405076	-3.10161	0.00536981	-3.26145	0.00569974
M495_RS25130	hypothetical protein	-4.08846	0.00219602	-6.50706	0.000599428	-3.70927	0.00626036
M495_RS25145	DNA-binding protein	-4.10685	0.00517023	-3.34118	0.00524908	-3.56774	0.00656674
M495_RS25065	histidine kinase, pseudo, frameshifted	-4.12529	0.000104758	-5.54552	0.000132961	-5.40041	0.000135696
M495_RS09560	integrase	-4.14393	0.000104758	-4.85134	0.000251248	-4.09101	0.000328153
M495_RS02370	methylmalonate-semialdehyde dehydrogenase (CoA acylating)	-4.15216	0.00633608	-3.71431	0.0045755	-3.82797	0.00630185
M495_RS15420	aromatic amino acid aminotransferase	-4.18763	0.00443336	-5.46733	0.00239638	-4.11058	0.00382242
M495_RS02420	helix-turn-helix transcriptional regulator	-4.299	0.000124115	-5.11116	0.000161856	-3.40289	0.000381602
M495_RS06455	phosphonate ABC transporter substrate-binding protein	-4.34039	0.000302674	-3.66413	0.000423238	-3.76226	0.000543232
M495_RS15335	bifunctional aldehyde dehydrogenase/enoyl-CoA hydratase	-4.35795	0.00236793	-3.76215	0.00194432	-3.10214	0.00337051
M495_RS07435	hypothetical protein	-4.66213	0.000104758	-5.49987	0.000251248	-3.16061	0.00189755
M495_RS11145	DNA replication terminus site-binding protein	-4.74657	0.00010515	-4.62771	0.000212064	-5.21081	0.00024255
M495_RS15385	acetyl-CoA acetyltransferase	-4.75085	0.00758036	-4.16233	0.00550598	-4.61866	0.00624039
M495_RS06465	phosphonate ABC transporter, permease protein PhnE	-4.75661	0.00131849	-4.49428	0.000903677	-4.66146	0.00170856
M495_RS24475	thiamine phosphate synthase	-4.84452	0.00247335	-3.65883	0.00258106	-3.40334	0.00301653
M495_RS02505	4-hydroxyphenylacetate 3-monooxygenase, reductase component	-4.86434	0.00644946	-4.07901	0.00449531	-3.5066	0.00766765
M495_RS15360	ferredoxin	-4.94428	0.00194303	-4.50648	0.00156034	-5.05242	0.00183252
M495_RS15375	3-hydroxyacyl-CoA dehydrogenase	-5.68661	0.00229802	-4.7244	0.00196382	-4.99302	0.0020817
M495_RS02500	4-hydroxyphenylacetate 3-monooxygenase, oxygenase component	-5.76532	0.000239059	-5.44825	0.000218165	-4.5184	0.00053398
M495_RS10060	DUF1480 domain-containing protein	-5.79828	5.16e-05	-6.53168	0.000114985	-4.51902	0.000135696
M495_RS18110	outer membrane autotransporter barrel domain-containing protein	-5.87347	0.000134837	-5.60777	0.000161856	-5.85838	0.000249193
M495_RS15365	2,3-dehydroadipyl-CoA hydratase	-5.91292	0.00525579	-5.5098	0.00366487	-5.718	0.00407475
M495_RS15370	2-(1,2-epoxy-1,2-dihydrophenyl)acetyl-CoA isomerase	-5.98443	0.00987698	-5.31248	0.0052386	-5.61207	0.00785165
M495_RS15355	phenylacetate-CoA oxygenase subunit PaaJ	-6.00498	0.00964087	-4.70145	0.00579702	-4.90403	0.00732413
M495_RS11620	serine 3-dehydrogenase	-6.18397	5.16e-05	-7.24808	9.5e-05	-3.55962	0.000477247
M495_RS15390	phenylacetate-CoA ligase	-6.265	0.00390408	-5.76428	0.00230718	-5.96071	0.00334484
M495_RS15340	1,2-phenylacetyl-CoA epoxidase subunit A	-6.34264	0.000144376	-5.74882	0.000161856	-5.31951	0.000381602
M495_RS15345	phenylacetate-CoA oxygenase subunit PaaB	-6.38962	0.00246305	-5.59497	0.00128184	-5.48739	0.0020622
M495_RS15350	phenylacetic acid degradation protein	-6.59784	0.00274815	-5.58447	0.00151085	-5.88366	0.00240004
M495_RS18115	hypothetical protein	-8.69831	7.05e-05	-9.13713	0.000114985	-8.8203	0.000135696

## Sheet: Key
	Condition	Temperature (˚C)	Pressure (mbar)	Gas Composition	Most like:
	A	0	7	CO2	"Mars"
	B	0	1013	CO2
	C	0	1013	N2/O2
	D	30	1013	N2/O2	"Earth"
