# Supplementary material for: Transcriptomic responses of Serratia liquefaciens cells grown under simulated Martian conditions of low temperature, low pressure, and CO2-enriched anoxic atmosphere
Source: Sci Rep. 2018 Oct 8;8:14938. doi: 10.1038/s41598-018-33140-4 (PMC6175911; doi:10.1038/s41598-018-33140-4)
Supplement: Supplementary file 2 — S2 [file 41598_2018_33140_MOESM2_ESM.xlsx]

## Sheet: Title Page
	Transcriptomic responses of Serratia liquefaciens cells grown under simulated Martian conditions of low temperature, low pressure, and CO2-enriched anoxic atmosphere
	Patricia Fajardo-Cavazos1, Michael D. Morrison1, Kathleen M. Miller1, Andrew C. Schuerger2, and Wayne L. Nicholson1*
	Supplemental Table S2

## Sheet: Table S2
Supplemental Table S2. Significantly differentially expressed transcripts, Condition C vs. D
Locus Tag	Up(1) or Down(-1)	log2-Fold Change	P-value	Description
M495_RS00015	1	2.16337	0.00311209	DNA replication and repair protein RecF
M495_RS00085	-1	-2.38828	0.0041258	heat-shock protein IbpA
M495_RS00140	1	2.04723	0.00126235	LacI family transcriptional regulator
M495_RS00170	1	2.24174	0.000695046	glycine--tRNA ligase subunit alpha
M495_RS00200	1	2.33403	0.000381602	mannitol operon repressor
M495_RS00230	-1	-5.25043	0.00024255	methyl-accepting chemotaxis protein
M495_RS00235	1	2.46743	0.00162639	superoxide dismutase [Mn]
M495_RS00445	1	2.12931	0.0020284	6-phospho-beta-glucosidase
M495_RS00835	-1	-2.72639	0.00243952	FAD/NAD(P)-binding oxidoreductase
M495_RS00855	1	2.21223	0.000744222	N-acetyltransferase
M495_RS00885	-1	-2.00896	0.00240008	zinc/cadmium/mercury/lead-transporting ATPase
M495_RS00990	-1	-2.07678	0.00110782	branched chain amino acid ABC transporter substrate-binding protein
M495_RS01025	-1	-2.59551	0.00599479	glycerol-3-phosphate transporter permease
M495_RS01050	-1	-2.0598	0.00250086	hypothetical protein
M495_RS01065	-1	-2.45481	0.000989789	5-methyltetrahydropteroyltriglutamate--homocysteine S-methyltransferase
M495_RS01130	1	2.02998	0.00240844	porphobilinogen synthase
M495_RS01200	-1	-2.39305	0.00634486	23S ribosomal RNA
M495_RS01285	-1	-2.26653	0.0017091	TMAO reductase system periplasmic protein TorT
M495_RS01410	1	2.08464	0.000893424	elongation factor P lysine(34) lysyltransferase
M495_RS01555	1	2.25042	0.00427365	30S ribosomal protein S6
M495_RS01560	1	2.1347	0.00320114	30S ribosomal protein S18; pseudo; frameshifted
M495_RS01605	-1	-2.48755	0.00110666	DUF1107 domain-containing protein
M495_RS01640	-1	-2.31311	0.000764105	methyl-accepting chemotaxis protein
M495_RS01745	1	3.01138	0.000477247	dihydropteroate synthase
M495_RS01750	1	2.35851	0.00146237	phosphoglucosamine mutase
M495_RS01765	1	2.58964	0.00201256	tRNA
M495_RS01790	1	2.17239	0.00161539	tRNA pseudouridine(55) synthase
M495_RS01810	1	2.06375	0.00773806	DEAD/DEAH family ATP-dependent RNA helicase
M495_RS01965	-1	-2.74129	0.000434946	anaerobic ribonucleotide reductase-activating protein
M495_RS01970	-1	-3.42559	0.000477247	anaerobic ribonucleoside triphosphate reductase
M495_RS02035	-1	-2.5293	0.00056232	hypothetical protein
M495_RS02045	1	2.26586	0.00647196	aspartate carbamoyltransferase regulatory subunit
M495_RS02050	1	2.09366	0.00433513	aspartate carbamoyltransferase
M495_RS02260	-1	-3.14257	0.000961366	hypothetical protein
M495_RS02340	-1	-2.82129	0.00229284	TonB-dependent receptor
M495_RS02370	-1	-3.82797	0.00630185	methylmalonate-semialdehyde dehydrogenase (CoA acylating)
M495_RS02380	-1	-3.40803	0.0008383	LysR family transcriptional regulator
M495_RS02415	-1	-2.47016	0.00906001	MFS transporter
M495_RS02420	-1	-3.40289	0.000381602	helix-turn-helix transcriptional regulator
M495_RS02455	-1	-2.26826	0.00934157	2-hydroxyhepta-2,4-diene-1,7-dioate isomerase
M495_RS02500	-1	-4.5184	0.00053398	4-hydroxyphenylacetate 3-monooxygenase, oxygenase component
M495_RS02505	-1	-3.5066	0.00766765	4-hydroxyphenylacetate 3-monooxygenase, reductase component
M495_RS02555	-1	-2.25615	0.00189755	GGDEF domain-containing protein
M495_RS02590	1	2.07772	0.000825334	16S rRNA (guanine(1207)-N(2))-methyltransferase
M495_RS02665	1	2.8516	0.000381602	phosphoserine phosphatase
M495_RS02670	1	2.23583	0.00169975	DNA repair protein RadA
M495_RS02925	-1	-2.28074	0.00122408	membrane protein
M495_RS02930	-1	-2.03933	0.0071958	hypothetical protein
M495_RS03035	-1	-2.49312	0.00142971	C4-dicarboxylate ABC transporter
M495_RS03050	1	2.11165	0.00162231	3-isopropylmalate dehydrogenase
M495_RS03055	1	2.25453	0.000481558	2-isopropylmalate synthase
M495_RS03085	-1	-3.36179	0.000249193	L-alanine exporter AlaE
M495_RS03255	-1	-2.13453	0.00282123	hypothetical protein
M495_RS03330	1	2.42248	0.00136303	histidine ammonia-lyase; pseudo; partial start
M495_RS03340	1	2.56219	0.00729126	ProY, amino acid permease
M495_RS03355	1	2.31695	0.000548796	MFS transporter
M495_RS03370	1	2.2667	0.00433513	sulfite reductase subunit alpha
M495_RS03595	1	2.27442	0.00647196	tRNA (guanine(37)-N(1))-methyltransferase
M495_RS03605	-1	-3.20309	0.00503826	transcriptional regulator
M495_RS03615	-1	-2.15836	0.00249962	anaerobic C4-dicarboxylate transporter; pseudo; frameshifted
M495_RS03650	1	2.07929	0.00240004	peptidoglycan editing factor PgeF
M495_RS03660	-1	-2.14498	0.00785165	16S ribosomal RNA
M495_RS03825	-1	-2.45692	0.00651031	GntR family transcriptional regulator
M495_RS03910	-1	-2.4254	0.00915855	amino acid ABC transporter substrate-binding protein
M495_RS04115	-1	-2.9111	0.00696328	DUF1471 domain-containing protein
M495_RS04135	-1	-3.15769	0.00328475	TonB-dependent receptor
M495_RS04150	1	2.19251	0.000997158	thiol:disulfide interchange protein DsbA
M495_RS04180	-1	-2.52828	0.00165782	thiamine pyrophosphate-binding protein
M495_RS04245	-1	-2.2732	0.00101497	hypothetical protein
M495_RS04265	-1	-3.51905	0.000477247	S-adenosyl-L-methionine (SAM)-dependent methyltransferase PhcB
M495_RS04285	-1	-5.61038	0.000477247	hypothetical protein
M495_RS04525	-1	-2.01624	0.00438413	sensor histidine kinase
M495_RS04545	-1	-3.4976	0.000249193	DUF3251 domain-containing protein
M495_RS04610	-1	-2.03911	0.000893424	2-dehydropantoate 2-reductase
M495_RS04765	-1	-2.04019	0.00156482	acyl-CoA thioesterase II
M495_RS04770	-1	-2.18442	0.00076022	hypothetical protein
M495_RS04795	-1	-3.06569	0.00280461	transcriptional regulator
M495_RS04800	-1	-3.43459	0.00240844	hypothetical protein
M495_RS04805	-1	-2.46476	0.00812303	hypothetical protein
M495_RS04825	-1	-3.35356	0.00146237	50S ribosomal protein L36
M495_RS04830	-1	-3.82882	0.0012672	50S ribosomal protein L31
M495_RS04960	-1	-2.97938	0.00101497	copper-exporting P-type ATPase CopA
M495_RS05030	1	2.43435	0.00250086	5-(carboxyamino)imidazole ribonucleotide mutase
M495_RS05175	1	2.59238	0.000403384	hypothetical protein
M495_RS05415	1	2.34242	0.00266431	tRNA
M495_RS05420	1	2.31268	0.00188608	tRNA
M495_RS05425	1	2.55119	0.00150313	tRNA
M495_RS05430	1	2.58837	0.00178002	tRNA
M495_RS05435	1	2.49996	0.00282136	tRNA
M495_RS05440	1	2.64601	0.00326136	tRNA
M495_RS05510	1	2.1577	0.00240844	LexA regulated protein
M495_RS05560	-1	-2.6155	0.00828022	potassium-transporting ATPase subunit KdpA
M495_RS05725	1	2.25652	0.00415795	tRNA
M495_RS05730	1	2.02569	0.00188111	tRNA
M495_RS05735	1	2.14936	0.00297975	tRNA
M495_RS05740	1	2.00132	0.00202284	tRNA
M495_RS05990	-1	-2.4667	0.00136303	transcriptional regulator
M495_RS06080	-1	-2.59766	0.00455764	membrane protein
M495_RS06165	-1	-2.36334	0.000893424	agglutination protein
M495_RS06190	-1	-3.30496	0.000381602	YIP1 family protein
M495_RS06250	-1	-5.12269	0.000381602	hypothetical protein
M495_RS06255	-1	-3.26395	0.000858619	ABC transporter permease
M495_RS06260	-1	-2.59836	0.00766765	ABC transporter
M495_RS06395	-1	-2.25255	0.00250086	alcohol dehydrogenase
M495_RS06440	-1	-2.44995	0.00130538	GntR family transcriptional regulator
M495_RS06450	-1	-2.01708	0.00183252	phosphonate ABC transporter ATP-binding protein
M495_RS06455	-1	-3.76226	0.000543232	phosphonate ABC transporter substrate-binding protein
M495_RS06460	-1	-4.15263	0.00117137	phosphonate ABC transporter, permease protein PhnE
M495_RS06465	-1	-4.66146	0.00170856	phosphonate ABC transporter, permease protein PhnE
M495_RS06490	-1	-2.09913	0.00240004	dimethyl sulfone monooxygenase SfnG
M495_RS06550	-1	-2.37091	0.000481558	CopG family transcriptional regulator
M495_RS06630	1	3.16561	0.000403384	myo-inositol 2-dehydrogenase
M495_RS06725	1	2.05085	0.00326737	5'-nucleotidase, lipoprotein e(P4) family
M495_RS06730	1	2.09003	0.00266006	N-acetyltransferase
M495_RS06900	-1	-2.70654	0.000744222	DNA starvation/stationary phase protection protein
M495_RS06995	-1	-3.01358	0.00593497	CadC family transcriptional regulator
M495_RS07275	1	2.51234	0.0012672	galactose/methyl galactoside ABC transporter ATP-binding protein MglA
M495_RS07280	1	2.3842	0.00101497	galactoside ABC transporter permease MglC
M495_RS07435	-1	-3.16061	0.00189755	hypothetical protein
M495_RS07600	1	2.66597	0.000673871	glutathione S-transferase
M495_RS07770	-1	-2.28914	0.000434946	hypothetical protein
M495_RS07930	1	2.95732	0.00117728	dimethyl sulfoxide reductase subunit C
M495_RS07935	1	2.35338	0.000481558	DMSO reductase maturation protein DsmD
M495_RS07940	1	2.09245	0.00183252	MFS transporter
M495_RS07960	1	2.08617	0.000997158	hypothetical protein
M495_RS08420	1	2.30366	0.00386911	antibiotic biosynthesis monooxygenase
M495_RS08455	-1	-2.56914	0.00172733	universal stress protein
M495_RS08705	-1	-3.78204	0.000434946	phage repressor protein
M495_RS08795	-1	-3.22722	0.00136303	Packaged DNA stabilization protein gp10
M495_RS08890	-1	-2.05137	0.00169975	SecY/SecA suppressor protein
M495_RS08960	1	2.13492	0.000863362	YceI family protein
M495_RS08965	1	2.31128	0.00104872	cytochrome b
M495_RS09005	1	2.7333	0.000477247	DNA damage-inducible protein I
M495_RS09010	1	2.26424	0.000613186	dihydroorotase
M495_RS09250	-1	-4.4338	0.000481558	RNA polymerase-binding protein DksA
M495_RS09300	1	3.30727	0.000328153	DUF4377 domain-containing protein
M495_RS09320	-1	-2.81878	0.00121354	transcriptional regulator
M495_RS09425	-1	-2.48552	0.00384668	DUF2024 domain-containing protein
M495_RS09435	-1	-4.21724	0.000434946	universal stress protein UspA
M495_RS09440	-1	-3.27475	0.000477247	carbohydrate kinase
M495_RS09455	-1	-2.2587	0.00224767	transcriptional regulator
M495_RS09460	-1	-2.24233	0.00269215	polyketide cyclase
M495_RS09505	-1	-2.14454	0.00559584	hypothetical protein
M495_RS09560	-1	-4.09101	0.000328153	integrase
M495_RS09580	-1	-2.91885	0.00302016	hypothetical protein
M495_RS09695	-1	-2.75822	0.00282136	PTS glucose transporter subunit IIBC
M495_RS09815	-1	-4.27507	0.000249193	DUF2000 domain-containing protein
M495_RS09860	-1	-3.81649	0.000532504	universal stress protein UspA
M495_RS09895	-1	-2.18215	0.00804886	putrescine importer PuuP
M495_RS09905	-1	-3.00536	0.000477247	hypothetical protein
M495_RS10060	-1	-4.51902	0.000135696	DUF1480 domain-containing protein
M495_RS10085	-1	-2.35443	0.0020619	SCPU domain-containing protein
M495_RS10090	-1	-2.38388	0.00178002	SCPU domain-containing protein
M495_RS10110	1	2.18708	0.000744222	diguanylate cyclase
M495_RS10160	1	2.01159	0.00129627	L-cystine transporter tcyP
M495_RS10205	1	2.09798	0.000543232	iron ABC transporter permease
M495_RS10265	-1	-2.24998	0.00130883	hypothetical protein
M495_RS10730	-1	-3.53428	0.000328153	superoxide dismutase [Fe]
M495_RS10795	-1	-2.14666	0.00316908	polyurethanase A
M495_RS11025	-1	-2.73942	0.00175533	iron ABC transporter substrate-binding protein
M495_RS11030	-1	-2.43479	0.00240004	PTS beta-glucoside transporter subunit IIBC
M495_RS11035	-1	-4.80549	0.00126235	PTS lactose transporter subunit IIB
M495_RS11040	-1	-3.55616	0.00182785	permease
M495_RS11140	-1	-3.57285	0.000981508	extradiol dioxygenase
M495_RS11145	-1	-5.21081	0.00024255	DNA replication terminus site-binding protein
M495_RS11150	-1	-3.3659	0.000481558	MFS transporter
M495_RS11175	-1	-2.18895	0.000477247	MFS transporter
M495_RS11200	1	2.86694	0.000613463	N-acetyltransferase
M495_RS11255	-1	-2.08952	0.00141994	guanine deaminase
M495_RS11260	-1	-3.28163	0.00190984	xanthine dehydrogenase small subunit
M495_RS11465	-1	-2.30565	0.00190942	hypothetical protein
M495_RS11620	-1	-3.55962	0.000477247	serine 3-dehydrogenase
M495_RS11700	-1	-2.67034	0.00695417	hypothetical protein
M495_RS11705	-1	-2.21435	0.00260381	ABC transporter
M495_RS11735	-1	-2.78871	0.00135025	acetyltransferase
M495_RS12030	-1	-2.09225	0.00273425	carboxylesterase family protein
M495_RS12060	-1	-2.98085	0.000249193	MarR family transcriptional regulator
M495_RS12310	1	2.19176	0.0010757	LysR family transcriptional regulator
M495_RS12320	-1	-3.38919	0.000381602	hypothetical protein
M495_RS12325	-1	-3.03894	0.000582496	membrane protein
M495_RS12505	-1	-2.35777	0.00673297	transcriptional regulator
M495_RS12510	-1	-3.58441	0.00326136	hypothetical protein
M495_RS12590	-1	-3.13953	0.00391098	hypothetical protein
M495_RS12745	-1	-2.7309	0.00101497	copper-translocating P-type ATPase
M495_RS12915	1	2.57727	0.00053766	molybdopterin oxidoreductase
M495_RS13070	-1	-2.60867	0.00427365	hypothetical protein
M495_RS13080	-1	-3.16125	0.00196176	resolvase
M495_RS13090	-1	-3.67265	0.00266006	DUF4433 domain-containing protein
M495_RS13095	-1	-2.55958	0.00427365	hypothetical protein
M495_RS13155	-1	-3.37672	0.00349015	outer membrane protein OmpW
M495_RS13160	1	2.20516	0.00126235	zinc/iron-chelating domain-containing protein
M495_RS13220	-1	-2.40394	0.00167598	hypothetical protein
M495_RS13440	-1	-2.08812	0.000613463	peptide-methionine (R)-S-oxide reductase
M495_RS13510	-1	-2.09084	0.00266006	hypothetical protein
M495_RS13515	-1	-2.12849	0.00516385	ABC transporter ATP-binding protein
M495_RS13570	1	2.23669	0.00240844	disulfide bond formation protein B
M495_RS13625	-1	-2.36682	0.000477247	membrane protein
M495_RS13655	1	2.59056	0.00291164	ketohydroxyglutarate aldolase
M495_RS13660	1	2.09514	0.00185839	glucose-6-phosphate dehydrogenase
M495_RS13705	1	2.53239	0.000434946	Holliday junction branch migration DNA helicase RuvB
M495_RS13710	1	2.14092	0.000477247	Holliday junction branch migration protein RuvA
M495_RS13765	1	3.44723	0.00053398	hypothetical protein
M495_RS13850	1	2.43411	0.000989789	ATP-dependent RNA helicase
M495_RS13855	1	2.22905	0.000744222	phosphoribosylglycinamide formyltransferase 2
M495_RS13860	1	3.12093	0.00167284	YoaH family protein
M495_RS13880	1	2.33105	0.00517678	L-serine ammonia-lyase
M495_RS13915	1	2.82162	0.000858619	manganese efflux pump MntP
M495_RS13980	-1	-3.75932	0.000669961	hypothetical protein
M495_RS14010	-1	-4.13713	0.000669961	DUF1482 domain-containing protein
M495_RS14015	-1	-2.73492	0.0018028	hypothetical protein
M495_RS14240	-1	-3.20206	0.00110782	hypothetical protein
M495_RS14485	-1	-2.32569	0.000997158	cytochrome ubiquinol oxidase subunit I
M495_RS14495	-1	-2.1407	0.00240004	hypothetical protein
M495_RS14500	-1	-2.02623	0.00168029	hypothetical protein
M495_RS14520	-1	-2.01385	0.00103531	inositol phosphorylceramide synthase
M495_RS14715	-1	-2.85694	0.00240844	chaB; cation transport regulator
M495_RS14735	-1	-2.18013	0.00539304	DMSO reductase subunit A
M495_RS14745	-1	-2.62904	0.00724058	hypothetical protein
M495_RS14750	-1	-2.98461	0.000589476	phosphate starvation protein PhoH
M495_RS14785	-1	-3.74027	0.000669961	addiction module toxin, HicA family
M495_RS14790	-1	-2.77026	0.000434946	HicB family protein
M495_RS14825	-1	-5.14871	0.000249193	FliC/FljB family flagellin
M495_RS14830	-1	-2.8942	0.00128663	flagellar filament capping protein FliD
M495_RS14835	-1	-2.97622	0.00240004	flagellar protein FliS
M495_RS14840	-1	-2.65454	0.00297746	flagellar biosynthesis protein FliT
M495_RS14920	-1	-2.87749	0.00415795	flagellar hook-filament junction protein FlgL
M495_RS14925	-1	-3.77196	0.000695046	flagellar hook-associated protein FlgK
M495_RS14980	-1	-3.32447	0.000434946	anti-sigma-28 factor FlgM
M495_RS14985	-1	-3.2671	0.000441384	flagella synthesis chaperone protein FlgN
M495_RS15015	-1	-2.9305	0.00249962	protein phosphatase CheZ
M495_RS15020	-1	-2.75999	0.00920339	chemotaxis protein CheY
M495_RS15035	-1	-4.45855	0.00567534	methyl-accepting chemotaxis protein
M495_RS15040	-1	-4.70444	0.000249193	methyl-accepting chemotaxis protein
M495_RS15055	-1	-2.00567	0.00378397	motility protein MotB
M495_RS15075	-1	-2.30702	0.00266006	transcriptional modulator YdgT
M495_RS15080	-1	-3.11265	0.00053398	universal stress protein C
M495_RS15335	-1	-3.10214	0.00337051	bifunctional aldehyde dehydrogenase/enoyl-CoA hydratase
M495_RS15340	-1	-5.31951	0.000381602	1,2-phenylacetyl-CoA epoxidase subunit A
M495_RS15345	-1	-5.48739	0.0020622	phenylacetate-CoA oxygenase subunit PaaB
M495_RS15350	-1	-5.88366	0.00240004	phenylacetic acid degradation protein
M495_RS15355	-1	-4.90403	0.00732413	phenylacetate-CoA oxygenase subunit PaaJ
M495_RS15360	-1	-5.05242	0.00183252	ferredoxin
M495_RS15365	-1	-5.718	0.00407475	2,3-dehydroadipyl-CoA hydratase
M495_RS15370	-1	-5.61207	0.00785165	2-(1,2-epoxy-1,2-dihydrophenyl)acetyl-CoA isomerase
M495_RS15375	-1	-4.99302	0.0020817	3-hydroxyacyl-CoA dehydrogenase
M495_RS15385	-1	-4.61866	0.00624039	acetyl-CoA acetyltransferase
M495_RS15390	-1	-5.96071	0.00334484	phenylacetate-CoA ligase
M495_RS15400	-1	-2.49713	0.00708733	phenylacetic acid degradation protein PaaY
M495_RS15415	-1	-3.15073	0.00367302	amino acid permease
M495_RS15420	-1	-4.11058	0.00382242	aromatic amino acid aminotransferase
M495_RS15425	-1	-4.14714	0.000697968	endoribonuclease L-PSP
M495_RS15430	-1	-3.27605	0.0010668	esterase
M495_RS15450	-1	-3.79119	0.000434946	glycogen synthase
M495_RS15480	1	3.28921	0.000822815	hypothetical protein
M495_RS15485	1	2.67369	0.000381602	lacY; lactose/proton symporter
M495_RS15490	1	3.73226	0.000620975	alpha-glucosidase/alpha-galactosidase
M495_RS15535	-1	-2.05223	0.00150313	ATP-binding protein
M495_RS15550	-1	-2.66988	0.00385425	membrane protein
M495_RS15635	-1	-2.15594	0.00841892	MFS transporter
M495_RS15645	-1	-2.24574	0.00812303	membrane protein
M495_RS15660	1	2.60153	0.00101497	iron ABC transporter substrate-binding protein
M495_RS15675	1	2.21406	0.00303357	inositol monophosphatase
M495_RS15695	-1	-2.09471	0.00185047	hypothetical protein
M495_RS15700	-1	-3.05158	0.00318061	ABC transporter ATPase
M495_RS15705	-1	-3.21142	0.00154273	ABC transporter permease
M495_RS15710	-1	-2.8664	0.000776549	ABC transporter ATP-binding protein
M495_RS15730	1	2.07596	0.00180785	bestrophin
M495_RS15770	-1	-2.60669	0.00459653	DUF1852 domain-containing protein
M495_RS15775	-1	-2.06604	0.00260131	5-methyltetrahydropteroyltriglutamate--homocysteine methyltransferase
M495_RS15785	-1	-2.26867	0.00280461	hypothetical protein
M495_RS15880	-1	-2.36172	0.00922703	ABC transporter substrate binding protein
M495_RS15885	-1	-3.11404	0.00101497	hypothetical protein
M495_RS15970	-1	-2.12417	0.00822928	steroid Delta-isomerase
M495_RS16090	-1	-2.45078	0.000695046	phage repressor protein
M495_RS16250	-1	-2.21167	0.00240844	fimbrial protein
M495_RS16315	1	2.09945	0.00153808	50S ribosomal protein L25
M495_RS16365	-1	-2.68318	0.00857488	DUF805 domain-containing protein
M495_RS16395	-1	-2.39898	0.000893424	porin OmpC
M495_RS16425	1	2.43593	0.00136462	DNA gyrase subunit A
M495_RS16535	1	2.75353	0.00185839	beta-(1,2)-glucan biosynthesis protein
M495_RS16560	1	2.2186	0.00134469	DUF1097 domain-containing protein
M495_RS16565	1	3.28069	0.000381602	MFS transporter
M495_RS16755	1	2.13454	0.000613463	3-octaprenyl-4-hydroxybenzoate carboxy-lyase
M495_RS16760	1	3.14294	0.000697968	amidophosphoribosyltransferase
M495_RS16795	1	2.05948	0.00993316	aspartate-semialdehyde dehydrogenase
M495_RS16825	-1	-2.89333	0.000328153	hypothetical protein
M495_RS17100	-1	-2.0124	0.00497362	DNA-binding transcriptional regulator DsdC
M495_RS17110	-1	-4.65057	0.00338535	EamA family transporter
M495_RS17120	1	2.62569	0.00105645	membrane protein
M495_RS17135	1	2.91267	0.000381602	transcriptional regulator
M495_RS17205	-1	-3.17203	0.000695046	indolepyruvate decarboxylase
M495_RS17365	1	2.15835	0.00164587	nitrate reductase
M495_RS17370	-1	-3.70884	0.000249193	hypothetical protein
M495_RS17550	-1	-2.53502	0.00183252	hypothetical protein
M495_RS17585	1	2.18724	0.00589766	transaldolase
M495_RS17670	1	2.49371	0.000434946	tetratricopeptide repeat protein
M495_RS17675	1	2.25549	0.000961366	N-acetyltransferase
M495_RS17770	-1	-2.64387	0.000477247	lysine transporter LysE
M495_RS17805	-1	-2.21627	0.00448887	hypothetical protein
M495_RS17820	-1	-2.16025	0.0020817	hypothetical protein
M495_RS17825	-1	-2.10245	0.00216404	GlsB/YeaQ/YmgE family stress response membrane protein
M495_RS17840	1	2.26905	0.000764105	phosphoribosylformylglycinamidine cyclo-ligase
M495_RS17845	1	2.15728	0.00101497	phosphoribosylglycinamide formyltransferase
M495_RS17910	1	3.50843	0.00125527	molecular chaperone
M495_RS17965	-1	-2.45041	0.0010757	DUF1508 domain-containing protein
M495_RS18110	-1	-5.85838	0.000249193	outer membrane autotransporter barrel domain-containing protein
M495_RS18115	-1	-8.8203	0.000135696	hypothetical protein
M495_RS18135	-1	-2.23511	0.00147684	MarR family transcriptional regulator
M495_RS18255	-1	-2.52648	0.000434946	transcriptional regulator
M495_RS18445	1	2.48522	0.00134469	tRNA-specific adenosine deaminase
M495_RS18520	-1	-2.1556	0.00537343	hypothetical protein
M495_RS18655	-1	-3.39031	0.00528607	antitermination protein
M495_RS18715	1	3.01256	0.00190942	hypothetical protein
M495_RS18720	1	2.15332	0.00765898	hypothetical protein
M495_RS18735	-1	-3.94591	0.00340637	hypothetical protein
M495_RS18740	-1	-2.18603	0.00236584	recombinase
M495_RS18835	-1	-2.58661	0.00397006	autonomous glycyl radical cofactor GrcA
M495_RS18900	-1	-2.06193	0.00879588	MltA-interacting protein MipA
M495_RS18925	-1	-2.04464	0.00338535	N-acetyltransferase
M495_RS18980	-1	-2.66463	0.00158765	acid-shock protein
M495_RS18995	-1	-2.40998	0.00240004	carboxymuconolactone decarboxylase family protein
M495_RS19040	1	6.11311	0.000135696	citrate/malate transporter
M495_RS19045	1	2.28795	0.00144178	histidine kinase
M495_RS19050	1	2.54557	0.000481558	response regulator, citrate fermentation genes
M495_RS19070	1	2.3752	0.00386911	glycine betaine ABC transporter substrate-binding protein
M495_RS19115	1	3.18619	0.00183252	tRNA/rRNA methyltransferase
M495_RS19200	1	2.2748	0.00053398	tRNA (N6-threonylcarbamoyladenosine(37)-N6)-methyltransferase TrmO
M495_RS19435	1	2.11256	0.00138119	hypothetical protein
M495_RS19445	-1	-3.19827	0.00226737	YgdI/YgdR family lipoprotein
M495_RS19470	1	4.53191	0.00112212	tRNA
M495_RS19475	1	5.13176	0.00053398	tRNA
M495_RS19480	1	4.13991	0.00167284	tRNA
M495_RS19740	-1	-2.82006	0.00185839	hypothetical protein
M495_RS19785	-1	-2.00272	0.00493453	FadR family transcriptional regulator
M495_RS20020	1	2.01612	0.00622344	glycine cleavage system protein T
M495_RS20320	1	2.6607	0.00240004	arginine decarboxylase
M495_RS20755	-1	-2.42809	0.00566692	virulence protein
M495_RS20760	-1	-2.63298	0.00334484	hypothetical protein
M495_RS20765	-1	-2.00853	0.00623481	hypothetical protein
M495_RS20820	-1	-2.09189	0.00301653	addiction module antitoxin
M495_RS20945	1	2.50904	0.000613463	YgiQ family radical SAM protein
M495_RS20955	-1	-2.16418	0.000893424	MFS transporter
M495_RS20965	-1	-3.06832	0.000316186	LysR family transcriptional regulator
M495_RS21195	1	2.07947	0.00785165	30S ribosomal protein S21
M495_RS21280	1	2.61517	0.000434946	23S rRNA (guanine(1835)-N(2))-methyltransferase
M495_RS21460	1	2.22427	0.00809274	stringent starvation protein B
M495_RS21475	1	2.00285	0.00236395	50S ribosomal protein L13
M495_RS21590	-1	-3.77062	0.000622678	hypothetical protein
M495_RS21595	-1	-2.1413	0.00126235	helix-turn-helix domain-containing protein
M495_RS21650	1	2.21294	0.000581088	nucleoside diphosphate kinase regulator
M495_RS21700	-1	-2.20728	0.00443529	protein AaeX
M495_RS21840	1	2.16731	0.0020622	tRNA dihydrouridine synthase DusB
M495_RS21845	1	2.0417	0.00538395	Fis family transcriptional regulator
M495_RS21850	-1	-2.27201	0.00613044	hypothetical protein
M495_RS22065	1	3.33612	0.000581088	maltose operon protein MalM
M495_RS22070	1	3.05545	0.00159199	LamB porin involved in the transport of maltose and maltodextrins
M495_RS22075	1	2.93001	0.00188197	ABC transporter ATP-binding protein
M495_RS22080	1	2.20265	0.00495785	hypothetical protein
M495_RS22085	1	2.83798	0.00126235	maltose ABC transporter substrate-binding protein MalE
M495_RS22090	1	2.30312	0.00217358	maltose ABC transporter permease MalF
M495_RS22095	1	2.54137	0.00146732	maltose ABC transporter permease MalG
M495_RS22135	-1	-2.18342	0.00117137	hemolysin
M495_RS22190	-1	-4.01245	0.000893424	hypothetical protein
M495_RS22195	-1	-2.66991	0.00136303	hypothetical protein
M495_RS22295	-1	-2.94344	0.00167876	23S ribosomal RNA
M495_RS22380	1	2.11744	0.00792079	50S ribosomal protein L17
M495_RS22415	1	2.06924	0.00934157	50S ribosomal protein L15
M495_RS22425	1	2.22133	0.00751337	30S ribosomal protein S5
M495_RS22515	1	2.07433	0.00367302	30S ribosomal protein S10
M495_RS22520	-1	-2.47232	0.00240844	bacterioferritin
M495_RS22525	-1	-4.32801	0.000249193	bacterioferritin-associated ferredoxin
M495_RS22705	-1	-2.52406	0.00104779	molecular chaperone TorD
M495_RS22720	1	2.25207	0.00266006	MFS transporter TsgA
M495_RS22730	-1	-2.5273	0.0011686	nitrite reductase large subunit
M495_RS22755	1	2.05618	0.00415795	phosphoglycolate phosphatase
M495_RS22775	1	2.37356	0.000612612	3-dehydroquinate synthase
M495_RS22875	1	2.22327	0.000744222	transcription accessory protein
M495_RS22880	-1	-3.02034	0.000434946	iron transporter
M495_RS22895	-1	-2.68038	0.00297923	DUF1471 domain-containing protein
M495_RS23025	1	2.1135	0.00661963	protein iolH
M495_RS23030	1	2.38017	0.00726757	inositol 2-dehydrogenase
M495_RS23040	1	2.7639	0.00324674	5-dehydro-2-deoxygluconokinase
M495_RS23050	1	2.22519	0.00219461	5-deoxy-glucuronate isomerase
M495_RS23170	-1	-2.50716	0.000695046	VOC family virulence protein
M495_RS23175	-1	-3.60143	0.000381602	hypothetical protein
M495_RS23195	-1	-2.15537	0.00183252	universal stress protein A
M495_RS23295	-1	-2.15621	0.0071958	outer membrane autotransporter barrel domain-containing protein
M495_RS23305	-1	-2.02737	0.00266006	ATP-independent periplasmic protein-refolding chaperone
M495_RS23320	-1	-2.26562	0.000481558	inner membrane protein YhjD
M495_RS23340	-1	-3.47431	0.000381602	cyclic-guanylate-specific phosphodiesterase
M495_RS23685	-1	-2.44296	0.00216404	periplasmic stress adaptor protein CpxP
M495_RS23840	1	2.44217	0.000434946	DNA-formamidopyrimidine glycosylase
M495_RS23850	1	2.0168	0.00797471	50S ribosomal protein L28
M495_RS23855	1	2.16167	0.00120519	JAB domain-containing protein
M495_RS23880	1	2.03459	0.00260381	ribonuclease PH
M495_RS24065	-1	-2.45801	0.000434946	GntR family transcriptional regulator
M495_RS24120	-1	-2.5586	0.00209958	aspartate--ammonia ligase
M495_RS24420	-1	-2.38738	0.00382242	16S ribosomal RNA
M495_RS24470	-1	-2.64706	0.000638068	phosphomethylpyrimidine synthase ThiC
M495_RS24475	-1	-3.40334	0.00301653	thiamine phosphate synthase
M495_RS24480	-1	-3.26145	0.00569974	molybdopterin biosynthesis protein MoeB
M495_RS24485	-1	-2.73426	0.00888737	sulfur carrier protein ThiS
M495_RS24490	-1	-3.02882	0.00910248	thiazole synthase
M495_RS24505	-1	-2.60891	0.00457719	transcriptional regulator
M495_RS24605	1	2.20255	0.000481641	UDP-N-acetylenolpyruvoylglucosamine reductase
M495_RS24715	-1	-2.12768	0.00376806	RnpB; RNase P RNA component class A
M495_RS24750	1	2.24966	0.00428061	primosomal replication protein N
M495_RS24755	-1	-2.46357	0.00212725	L-asparaginase
M495_RS24795	-1	-3.46199	0.00070656	glucose uptake inhibitor SgrT
M495_RS24810	-1	-2.00339	0.00436122	hypothetical protein
M495_RS24830	-1	-2.09599	0.00667954	ffs; signal recognition particle sRNA small type
M495_RS24870	-1	-2.16448	0.000853524	plasmid stabilization protein
M495_RS24885	-1	-5.29134	0.000381602	ribosome modulation factor
M495_RS25015	-1	-2.58011	0.00126235	hypothetical protein; pseudo; frameshifted; internal stop
M495_RS25065	-1	-5.40041	0.000135696	histidine kinase; pseudo; frameshifted
M495_RS25080	-1	-2.56228	0.00244771	hypothetical protein; pseudo; partial stop
M495_RS25115	1	2.04653	0.00263841	hypothetical protein
M495_RS25125	-1	-2.26375	0.00813621	hypothetical protein
M495_RS25130	-1	-3.70927	0.00626036	hypothetical protein
M495_RS25145	-1	-3.56774	0.00656674	DNA-binding protein
M495_RS25170	-1	-2.63654	0.00126196	6S RNA
M495_RS25175	-1	-3.49969	0.00161289	hypothetical protein
M495_RS25185	-1	-2.3924	0.00240004	hypothetical protein; pseudo; frameshifted
M495_RS25245	-1	-3.30231	0.00101497	hypothetical protein; pseudo; frameshifted
M495_RS25310	1	2.82687	0.00146237	hypothetical protein; pseudo; partial start
M495_RS25330	-1	-2.613	0.00128663	hypothetical protein
M495_RS25385	1	2.28647	0.00686699	50S ribosomal protein L30
M495_RS25390	1	2.15434	0.00696789	50S ribosomal protein L18
M495_RS25395	1	2.07763	0.00660661	50S ribosomal protein L6

## Sheet: KEY
	Condition	Temperature (˚C)	Pressure (mbar)	Gas Composition	Most like:
	A	0	7	CO2	"Mars"
	B	0	1013	CO2
	C	0	1013	N2/O2
	D	30	1013	N2/O2	"Earth"
