# Supplementary material for: Transcriptomic responses of Serratia liquefaciens cells grown under simulated Martian conditions of low temperature, low pressure, and CO2-enriched anoxic atmosphere
Source: Sci Rep. 2018 Oct 8;8:14938. doi: 10.1038/s41598-018-33140-4 (PMC6175911; doi:10.1038/s41598-018-33140-4)
Supplement: Supplementary file 3 — S3 [file 41598_2018_33140_MOESM3_ESM.xlsx]

## Sheet: Title Page
	Transcriptomic responses of Serratia liquefaciens cells grown under simulated Martian conditions of low temperature, low pressure, and CO2-enriched anoxic atmosphere
	Patricia Fajardo-Cavazos1, Michael D. Morrison1, Kathleen M. Miller1, Andrew C. Schuerger2, and Wayne L. Nicholson1*
	Supplemental Table S3

## Sheet: Table S3
Supplemental Table S3. Significantly differentially expressed transcripts, Condition B vs. Condition D.
Locus Tag	Up(1) or Down(-1)	log2-Fold Change	P-value	Description
M495_RS00015	1	3.31326	0.00133324	DNA replication and repair protein RecF
M495_RS00075	-1	-2.46407	0.00102046	YceK/YidQ family lipoprotein
M495_RS00080	-1	-2.64021	0.00130097	hypothetical protein
M495_RS00085	-1	-3.50269	0.000332003	heat-shock protein IbpA
M495_RS00090	-1	-2.57401	0.000514826	heat shock chaperone IbpB
M495_RS00160	-1	-2.18148	0.00193136	autotransporter domain-containing esterase
M495_RS00170	1	2.56456	0.000448385	glycine--tRNA ligase subunit alpha
M495_RS00175	1	2.33814	0.00367479	glycine--tRNA ligase subunit beta
M495_RS00230	-1	-4.49184	0.000151389	methyl-accepting chemotaxis protein
M495_RS00325	-1	-2.26715	0.0048447	xylose ABC transporter substrate-binding protein
M495_RS00455	1	2.43584	0.000750891	GTP pyrophosphokinase
M495_RS00460	1	3.32312	0.00018828	MarR family transcriptional regulator
M495_RS00495	-1	-2.6863	0.000637227	hypothetical protein
M495_RS00500	-1	-2.94762	0.000371156	hypothetical protein
M495_RS00505	-1	-2.34146	0.0044631	chitinase
M495_RS00510	-1	-3.81222	0.00145574	ABC transporter substrate-binding protein
M495_RS00530	-1	-2.6399	0.00603353	DppF, dipeptide ABC transporter ATP-binding protein
M495_RS00535	-1	-2.01939	0.00102126	cellulose biosynthesis protein BcsG
M495_RS00545	-1	-2.46018	0.000524184	cellulose biosynthesis protein BcsE
M495_RS00550	-1	-3.52135	0.000964869	hypothetical protein
M495_RS00555	-1	-2.516	0.0013338	cell division protein
M495_RS00560	-1	-2.05286	0.00138408	UDP-forming cellulose synthase catalytic subunit
M495_RS00570	-1	-2.22138	0.00536699	endoglucanase
M495_RS00585	-1	-2.57754	0.0014835	C4-dicarboxylate ABC transporter
M495_RS00780	1	2.03952	0.00732515	AbrB family transcriptional regulator
M495_RS00840	1	3.40168	0.00625259	anaerobic glycerol-3-phosphate dehydrogenase subunit B
M495_RS00845	1	3.10346	0.00347962	sn-glycerol-3-phosphate dehydrogenase subunit C
M495_RS00890	-1	-4.16873	0.000267919	serine 3-dehydrogenase
M495_RS00960	1	2.05965	0.00474005	cell division protein FtsE
M495_RS01025	-1	-2.40581	0.00883695	glycerol-3-phosphate transporter permease
M495_RS01065	-1	-2.53162	0.000942465	5-methyltetrahydropteroyltriglutamate--homocysteine S-methyltransferase
M495_RS01125	1	2.38971	0.0005909	DNase TatD
M495_RS01130	1	2.58707	0.00133324	porphobilinogen synthase
M495_RS01160	-1	-4.69792	0.000286771	multifunctional fatty acid oxidation complex subunit alpha
M495_RS01200	-1	-2.4757	0.00799079	23S ribosomal RNA
M495_RS01210	-1	-4.34929	0.00148273	cation acetate symporter
M495_RS01220	-1	-5.33295	0.000864988	acetyl-coenzyme A synthetase
M495_RS01245	-1	-2.438	0.00722872	hypothetical protein
M495_RS01250	-1	-2.54644	0.00336903	hypothetical protein
M495_RS01255	-1	-4.10052	0.0016244	hypothetical protein
M495_RS01375	-1	-3.372	0.000644059	entericidin B
M495_RS01425	1	2.12516	0.000859506	ribosome small subunit-dependent GTPase
M495_RS01435	1	2.54929	0.00776135	tRNA
M495_RS01600	-1	-3.36935	0.000308294	YtfJ family protein
M495_RS01605	-1	-2.94187	0.000478365	DUF1107 domain-containing protein
M495_RS01640	-1	-2.17219	0.00143632	methyl-accepting chemotaxis protein
M495_RS01655	1	2.67391	0.00170248	membrane protein
M495_RS01660	1	2.19966	0.00780632	DUF1471 domain-containing protein
M495_RS01670	-1	-2.16308	0.00843593	malate dehydrogenase
M495_RS01700	1	2.868	0.000251248	EamA family transporter
M495_RS01705	1	2.51626	0.000727019	ObgE; essential GTPase; exhibits high exchange rate for GTP/GDP; associates with 50S ribosomal subunit; involved in regulation of chromosomal replication
M495_RS01745	1	3.04429	0.00035166	dihydropteroate synthase
M495_RS01750	1	2.16223	0.00259841	phosphoglucosamine mutase
M495_RS01790	1	2.06397	0.00308325	tRNA pseudouridine(55) synthase
M495_RS01810	1	2.95276	0.00484116	DEAD/DEAH family ATP-dependent RNA helicase
M495_RS01845	1	2.51609	0.000434244	hypothetical protein
M495_RS01850	1	2.42162	0.00264632	U32 family peptidase
M495_RS01855	1	2.29816	0.00511151	U32 family peptidase
M495_RS01995	-1	-2.65343	0.000840136	entry exclusion protein 2
M495_RS02035	-1	-2.63884	0.000844375	hypothetical protein
M495_RS02055	1	3.58386	0.000864988	ABC transporter permease
M495_RS02060	1	2.28571	0.00377022	ABC transporter substrate-binding protein
M495_RS02150	1	2.42456	0.00366487	tRNA
M495_RS02195	-1	-4.1979	0.00820206	hypothetical protein
M495_RS02200	-1	-4.38607	0.00483442	hypothetical protein
M495_RS02205	-1	-4.59814	0.00582804	hypothetical protein
M495_RS02220	-1	-2.32019	0.00748829	lysine transporter LysE
M495_RS02230	-1	-3.56477	0.00352203	HNH endonuclease
M495_RS02255	-1	-2.54201	0.00128774	cell filamentation protein Fic
M495_RS02260	-1	-4.06106	0.000220045	hypothetical protein
M495_RS02270	-1	-2.11451	0.00111079	DUF466 domain-containing protein
M495_RS02340	-1	-2.4235	0.00308325	TonB-dependent receptor
M495_RS02370	-1	-3.71431	0.0045755	methylmalonate-semialdehyde dehydrogenase (CoA acylating)
M495_RS02380	-1	-3.95127	0.000352453	LysR family transcriptional regulator
M495_RS02415	-1	-2.87857	0.00649506	MFS transporter
M495_RS02420	-1	-5.11116	0.000161856	helix-turn-helix transcriptional regulator
M495_RS02455	-1	-3.29927	0.00624579	2-hydroxyhepta-2,4-diene-1,7-dioate isomerase
M495_RS02470	-1	-3.78189	0.00577237	3,4-dihydroxyphenylacetate 2,3-dioxygenase
M495_RS02480	-1	-3.31874	0.00870898	2-oxo-hepta-3-ene-1,7-dioic acid hydratase
M495_RS02485	-1	-3.08912	0.00798196	2,4-dihydroxyhept-2-ene-1,7-dioic acid aldolase
M495_RS02490	-1	-2.55995	0.00543662	4-hydroxyphenylacetate permease
M495_RS02495	-1	-2.10139	0.00377754	4-hydroxyphenylacetate catabolism regulatory protein HpaA
M495_RS02500	-1	-5.44825	0.000218165	4-hydroxyphenylacetate 3-monooxygenase, oxygenase component
M495_RS02505	-1	-4.07901	0.00449531	4-hydroxyphenylacetate 3-monooxygenase, reductase component
M495_RS02555	-1	-2.23736	0.00613167	GGDEF domain-containing protein
M495_RS02590	1	2.47815	0.000584214	16S rRNA (guanine(1207)-N(2))-methyltransferase
M495_RS02665	1	2.66277	0.000770786	phosphoserine phosphatase
M495_RS02670	1	2.10759	0.0044674	DNA repair protein RadA
M495_RS02925	-1	-2.61711	0.00100714	membrane protein
M495_RS02930	-1	-2.33883	0.00536699	hypothetical protein
M495_RS02975	1	2.0563	0.00412173	molecular chaperone DjlA
M495_RS02995	1	2.07169	0.000727019	membrane protein
M495_RS03060	-1	-2.79103	0.00160471	transcriptional regulator LeuO
M495_RS03085	-1	-2.5533	0.000781292	L-alanine exporter AlaE
M495_RS03225	1	2.0836	0.00369681	nicotinate-nucleotide diphosphorylase
M495_RS03310	1	2.90767	0.00242095	enolase
M495_RS03340	-1	-2.77237	0.00837584	ProY amino acid permease
M495_RS03350	-1	-2.58828	0.00544876	urocanate hydratase
M495_RS03370	1	3.09487	0.00410921	sulfite reductase subunit alpha
M495_RS03420	1	2.72874	0.00198615	amino acid ABC transporter permease
M495_RS03425	1	3.06198	0.000246683	basic amino acid ABC transporter substrate-binding protein
M495_RS03435	1	2.09685	0.000864988	2-C-methyl-D-erythritol 4-phosphate cytidylyltransferase
M495_RS03495	-1	-2.12222	0.00173853	chitooligosaccharide deacetylase
M495_RS03580	1	2.11269	0.00265001	signal recognition particle protein
M495_RS03645	1	2.03965	0.00359188	23S rRNA pseudouridine(1911/1915/1917) synthase
M495_RS03650	1	2.43843	0.0017762	peptidoglycan editing factor PgeF
M495_RS03825	-1	-2.26292	0.00571739	GntR family transcriptional regulator
M495_RS03995	-1	-3.2108	0.00156034	acyl-CoA dehydrogenase
M495_RS04095	-1	-3.854	0.00518009	membrane protein
M495_RS04110	-1	-2.74851	0.00148273	ABC transporter substrate-binding protein
M495_RS04115	-1	-3.38039	0.00514731	DUF1471 domain-containing protein
M495_RS04135	-1	-2.86017	0.00366487	TonB-dependent receptor
M495_RS04150	1	2.58494	0.00265093	thiol:disulfide interchange protein DsbA
M495_RS04155	-1	-2.03932	0.00390603	transcriptional regulator FeaR
M495_RS04160	-1	-3.67917	0.00385348	aldehyde dehydrogenase
M495_RS04180	-1	-3.18952	0.000873433	thiamine pyrophosphate-binding protein
M495_RS04230	-1	-2.90421	0.000478365	hydrolase
M495_RS04245	-1	-2.3229	0.000678796	hypothetical protein
M495_RS04265	-1	-3.45685	0.00037286	S-adenosyl-L-methionine (SAM)-dependent methyltransferase PhcB
M495_RS04340	-1	-4.22274	0.000147861	hypothetical protein
M495_RS04375	-1	-2.39052	0.00113765	hybrid sensor histidine kinase/response regulator
M495_RS04380	-1	-3.7528	0.000302446	D-ribose transporter ATP-binding protein
M495_RS04385	-1	-2.73988	0.00238787	ribose ABC transporter permease
M495_RS04390	-1	-2.93701	0.000852445	ribose ABC transporter substrate-binding protein RbsB
M495_RS04395	-1	-2.37766	0.00420128	D-lyxose/D-mannose family sugar isomerase
M495_RS04400	-1	-2.08276	0.00707778	ketose-bisphosphate aldolase
M495_RS04480	-1	-2.06326	0.00734325	gamma-glutamyltransferase
M495_RS04545	-1	-4.21484	0.000126843	DUF3251 domain-containing protein
M495_RS04560	1	2.11538	0.00216013	6,7-dimethyl-8-ribityllumazine synthase
M495_RS04610	-1	-2.00919	0.00127624	2-dehydropantoate 2-reductase
M495_RS04630	-1	-2.72131	0.00149976	cytochrome o ubiquinol oxidase subunit IV
M495_RS04635	-1	-2.50316	0.00325895	cytochrome o ubiquinol oxidase subunit III
M495_RS04645	-1	-2.35672	0.00226109	cytochrome ubiquinol oxidase subunit II
M495_RS04700	-1	-2.48525	0.00113774	thioesterase
M495_RS04770	-1	-3.1456	0.000246683	hypothetical protein
M495_RS04795	-1	-2.94381	0.000968591	transcriptional regulator
M495_RS04800	-1	-3.59136	0.000435052	hypothetical protein
M495_RS04805	-1	-3.02026	0.00258106	hypothetical protein
M495_RS04825	-1	-2.20128	0.00587123	50S ribosomal protein L36
M495_RS04830	-1	-2.69896	0.00337899	50S ribosomal protein L31
M495_RS05015	1	3.23938	0.000161856	MFS transporter
M495_RS05020	1	3.34332	0.000161856	UDP-glucose 4-epimerase GalE
M495_RS05125	-1	-2.33433	0.00255324	NADP-dependent oxidoreductase
M495_RS05175	1	2.02904	0.00140043	hypothetical protein
M495_RS05210	-1	-2.14391	0.00885183	cold-shock protein
M495_RS05250	-1	-2.80475	0.00528201	cold-shock protein
M495_RS05345	-1	-2.50081	0.00158579	hypothetical protein
M495_RS05360	-1	-2.78663	0.000599428	ArtP, amino acid ABC transporter ATP-binding protein
M495_RS05370	-1	-2.62436	0.00530845	glutamate/aspartate ABC transporter permease GltJ
M495_RS05375	-1	-5.32431	0.000267919	glutamate/aspartate ABC transporter substrate-binding protein
M495_RS05510	1	2.30662	0.00688019	ribbon-helix-helix protein, CopG family; LexA regulated protein
M495_RS05530	1	2.4653	0.00472251	PadR family transcriptional regulator
M495_RS05635	-1	-2.58195	0.000727019	succinate dehydrogenase cytochrome b556 large subunit
M495_RS05640	-1	-2.80092	0.00200114	succinate dehydrogenase cytochrome b556 small membrane subunit
M495_RS05645	-1	-2.93687	0.00618315	succinate dehydrogenase flavoprotein subunit
M495_RS05650	-1	-2.9686	0.00390099	succinate dehydrogenase iron-sulfur subunit
M495_RS05795	1	2.12633	0.00353991	galactose-1-epimerase
M495_RS05900	-1	-2.31294	0.00127624	biotin synthase
M495_RS05990	-1	-2.19295	0.00228304	transcriptional regulator
M495_RS05995	1	2.74792	0.00110041	ATP-dependent RNA helicase RhlE
M495_RS06000	1	2.60371	0.00340169	DSBA oxidoreductase
M495_RS06030	-1	-3.63873	0.000840136	hypothetical protein
M495_RS06035	-1	-2.94658	0.0013338	acetyltransferase
M495_RS06060	-1	-3.30366	0.00158579	hypothetical protein
M495_RS06080	-1	-2.69107	0.00506282	membrane protein
M495_RS06125	-1	-2.48896	0.000942465	VOC family protein
M495_RS06160	-1	-5.23872	0.000162485	cysteine desulfurase-like protein
M495_RS06165	-1	-5.6123	0.000114985	agglutination protein
M495_RS06190	-1	-4.8076	0.000137554	YIP1 family protein
M495_RS06250	-1	-4.92645	0.00018828	hypothetical protein
M495_RS06255	-1	-2.75292	0.0011264	ABC transporter permease
M495_RS06300	-1	-2.99099	0.00319401	autoinducer-2 kinase
M495_RS06305	-1	-3.57934	0.000301518	autoinducer-2 (AI-2) modifying protein LsrG
M495_RS06440	-1	-2.10092	0.00392764	GntR family transcriptional regulator
M495_RS06450	-1	-2.17764	0.00216087	phosphonate ABC transporter ATP-binding protein
M495_RS06455	-1	-3.66413	0.000423238	phosphonate ABC transporter substrate-binding protein
M495_RS06460	-1	-3.66762	0.00110041	phosphonate ABC transporter, permease protein PhnE
M495_RS06465	-1	-4.49428	0.000903677	phosphonate ABC transporter, permease protein PhnE
M495_RS06550	-1	-3.01154	0.000375017	CopG family transcriptional regulator
M495_RS06555	-1	-2.36557	0.0021135	DUF2165 domain-containing protein
M495_RS06635	-1	-2.02433	0.00439953	amidohydrolase
M495_RS06665	-1	-2.03033	0.00110696	fatty acid desaturase
M495_RS06735	-1	-2.45356	0.00362765	phosphoporin protein E
M495_RS06890	-1	-4.2833	0.000218165	hypothetical protein
M495_RS06895	-1	-2.16877	0.00146518	DksA/TraR family C4-type zinc finger protein
M495_RS06900	-1	-3.10825	0.0028413	DNA starvation/stationary phase protection protein
M495_RS06995	-1	-2.63653	0.00841469	CadC family transcriptional regulator
M495_RS07030	1	3.70898	0.000151389	two-component sensor histidine kinase
M495_RS07035	1	3.76299	0.000144666	DNA-binding response regulator
M495_RS07040	1	6.00094	0.000161856	cytochrome b561
M495_RS07045	1	6.18208	0.000179276	molybdopterin-binding oxidoreductase
M495_RS07050	1	6.07946	0.000257372	pentapeptide MXKDX repeat protein
M495_RS07055	1	7.29616	0.000151389	DUF417 domain-containing protein
M495_RS07060	1	2.54253	0.00164908	high-affinity choline transporter BetT
M495_RS07095	-1	-2.51306	0.00327097	type-1 fimbrial protein subunit
M495_RS07110	-1	-3.15917	0.000259333	fimbrial protein
M495_RS07185	1	2.04928	0.00591668	ABC-F family ATPase, pseudo, frameshift
M495_RS07230	-1	-3.04317	0.00139356	hypothetical protein
M495_RS07270	-1	-2.73803	0.00138408	galactose ABC transporter substrate-binding protein
M495_RS07275	-1	-2.79118	0.00110041	galactose/methyl galactoside ABC transporter ATP-binding protein MglA
M495_RS07280	-1	-2.36936	0.00111079	galactoside ABC transporter permease MglC
M495_RS07425	-1	-5.0614	0.00156034	undecaprenyl-phosphate glucose phosphotransferase
M495_RS07430	-1	-5.45203	0.00135051	hypothetical protein
M495_RS07435	-1	-5.49987	0.000251248	hypothetical protein
M495_RS07440	-1	-5.52408	0.000114985	type I secretion system permease/ATPase
M495_RS07445	-1	-3.95588	0.000165831	HlyD family type I secretion periplasmic adaptor subunit
M495_RS07450	-1	-2.64938	0.000645265	peptidase
M495_RS07525	1	3.15242	0.00259841	bifunctional phosphoribosyl-AMP cyclohydrolase/phosphoribosyl-ATP diphosphatase
M495_RS07530	1	3.15637	0.00424692	imidazole glycerol phosphate synthase cyclase subunit
M495_RS07535	1	3.1199	0.00840693	1-(5-phosphoribosyl)-5-((5-phosphoribosylamino)methylideneamino)imidazole-4-carboxamide isomerase
M495_RS07540	1	2.8537	0.00762576	imidazole glycerol phosphate synthase subunit HisH
M495_RS07560	1	3.08369	0.00292022	ATP phosphoribosyltransferase
M495_RS07845	-1	-3.98318	0.000252706	cold shock domain protein CspD
M495_RS07865	1	2.99833	0.00109954	leucyl/phenylalanyl-tRNA--protein transferase
M495_RS07920	1	2.05134	0.00587123	dimethyl sulfoxide reductase subunit A
M495_RS07925	1	2.66288	0.00327371	dimethylsulfoxide reductase, chain B, pseudo, frameshifted
M495_RS07930	1	3.81776	0.000377828	dimethyl sulfoxide reductase subunit C
M495_RS07935	1	2.85819	0.00028666	DMSO reductase maturation protein DsmD
M495_RS07940	1	2.40674	0.00101588	MFS transporter
M495_RS07945	1	2.77207	0.000921759	pflA, pyruvate formate lyase 1-activating protein
M495_RS07950	1	2.95043	0.00819383	formate acetyltransferase
M495_RS08010	-1	-3.67202	0.0001733	DUF1338 domain-containing protein
M495_RS08110	-1	-2.66004	0.00064534	aminopeptidase N
M495_RS08190	1	2.05667	0.00147646	beta-hydroxydecanoyl-ACP dehydratase
M495_RS08200	-1	-2.16922	0.00458795	macrodomain Ter protein
M495_RS08320	-1	-2.04841	0.00366487	NAD(P)H:quinone oxidoreductase
M495_RS08455	-1	-5.09681	0.000183633	universal stress protein
M495_RS08480	-1	-3.0482	0.0014835	AraC family transcriptional regulator
M495_RS08555	-1	-2.06541	0.00900493	hypothetical protein
M495_RS08705	-1	-4.29941	0.000384709	phage repressor protein
M495_RS08795	-1	-2.86876	0.000403652	Packaged DNA stabilization protein gp10
M495_RS08845	-1	-2.63082	0.00102969	hypothetical protein
M495_RS08865	-1	-2.43968	0.00295489	glucans biosynthesis protein C
M495_RS08890	-1	-2.28956	0.0014381	SecY/SecA suppressor protein
M495_RS08985	-1	-2.60466	0.000487764	helix-turn-helix transcriptional regulator
M495_RS09005	1	3.38704	0.000645265	DNA damage-inducible protein I
M495_RS09100	1	2.4493	0.00688344	PTS glucose transporter subunit IIBC
M495_RS09170	1	2.53552	0.00042979	hypothetical protein
M495_RS09180	-1	-2.55418	0.00127624	glycine zipper 2TM domain-containing protein
M495_RS09250	-1	-3.42896	0.000727019	RNA polymerase-binding protein DksA
M495_RS09270	-1	-2.65274	0.0013195	CopC domain-containing protein YobA
M495_RS09300	1	2.52102	0.00331321	DUF4377 domain-containing protein
M495_RS09320	-1	-3.33578	0.00111079	transcriptional regulator
M495_RS09355	-1	-3.43537	0.00319929	aldolase
M495_RS09360	-1	-5.72544	0.000883525	sugar ABC transporter substrate-binding protein
M495_RS09365	-1	-4.32025	0.00397775	D-ribose transporter ATP-binding protein
M495_RS09390	-1	-3.34197	0.00536699	C4-dicarboxylate ABC transporter permease
M495_RS09395	-1	-2.7749	0.00198735	C4-dicarboxylate ABC transporter substrate-binding protein
M495_RS09420	-1	-2.0008	0.00501408	hypothetical protein
M495_RS09425	-1	-2.87937	0.00587123	DUF2024 domain-containing protein
M495_RS09435	-1	-6.05732	0.000138681	universal stress protein UspA
M495_RS09440	-1	-6.48296	0.000178103	carbohydrate kinase
M495_RS09445	-1	-4.24859	0.00333396	pseudouridine-5'-phosphate glycosidase
M495_RS09450	-1	-3.06986	0.00156034	NupC/NupG family nucleoside CNT transporter
M495_RS09455	-1	-2.58157	0.00170248	transcriptional regulator
M495_RS09460	-1	-2.92999	0.00156034	polyketide cyclase
M495_RS09465	-1	-2.71231	0.00362915	ATP-dependent Clp protease proteolytic subunit
M495_RS09470	-1	-2.27597	0.00883935	sugar phosphate isomerase
M495_RS09475	-1	-2.315	0.0031317	ribose ABC transporter substrate-binding protein RbsB
M495_RS09480	-1	-2.0179	0.00447176	RbsA
M495_RS09490	-1	-2.13578	0.00543039	MurR/RpiR family transcriptional regulator
M495_RS09505	-1	-3.12096	0.000755129	hypothetical protein
M495_RS09560	-1	-4.85134	0.000251248	integrase
M495_RS09580	-1	-4.1369	0.000934572	hypothetical protein
M495_RS09630	1	2.3235	0.0051492	sodium-independent anion transporter
M495_RS09695	-1	-2.39789	0.00366487	PTS glucose transporter subunit IIBC
M495_RS09815	-1	-3.92307	0.000246683	DUF2000 domain-containing protein
M495_RS09860	-1	-3.03008	0.00274949	universal stress protein UspA
M495_RS09885	-1	-2.2502	0.00358018	gamma-glutamyl-gamma-aminobutyrate hydrolase
M495_RS09905	-1	-4.96201	0.000137554	hypothetical protein
M495_RS10030	-1	-3.75802	0.000161856	phosphoenolpyruvate carboxykinase (ATP)
M495_RS10060	-1	-6.53168	0.000114985	DUF1480 domain-containing protein
M495_RS10075	-1	-2.55763	0.0027677	molecular chaperone
M495_RS10080	-1	-2.8885	0.000770786	SCPU domain-containing protein
M495_RS10085	-1	-3.69873	0.000820927	SCPU domain-containing protein
M495_RS10090	-1	-4.34939	0.000337589	SCPU domain-containing protein
M495_RS10095	1	2.00739	0.00158579	16S rRNA (cytosine(1407)-C(5))-methyltransferase RsmF
M495_RS10160	1	3.98862	0.000161856	L-cystine transporter tcyP
M495_RS10215	-1	-2.03788	0.00321708	endoribonuclease GhoS
M495_RS10240	1	2.20372	0.00320377	septum site-determining protein
M495_RS10260	-1	-2.96749	0.00134813	caP-Gly domain-containing linker protein 1
M495_RS10265	-1	-2.22022	0.00256976	hypothetical protein
M495_RS10590	1	2.17429	0.000770786	3-deoxy-7-phosphoheptulonate synthase
M495_RS10600	-1	-2.20276	0.0049656	phosphoenolpyruvate synthase
M495_RS10760	1	2.90657	0.00133324	alkene reductase
M495_RS10765	1	2.28015	0.0035223	transcriptional regulator
M495_RS10795	-1	-3.39223	0.000498436	polyurethanase A
M495_RS10885	-1	-2.4082	0.00302271	endoribonuclease L-PSP
M495_RS10990	-1	-3.12702	0.00195927	DNA-binding transcriptional regulator AraC
M495_RS11015	-1	-2.3368	0.00238841	PTS fructose transporter subunit IIA
M495_RS11025	-1	-3.01451	0.001619	iron ABC transporter substrate-binding protein
M495_RS11030	-1	-2.44564	0.00289174	PTS beta-glucoside transporter subunit IIBC
M495_RS11035	-1	-4.27033	0.00174218	PTS lactose transporter subunit IIB
M495_RS11040	-1	-4.73995	0.000727019	permease
M495_RS11045	1	2.28247	0.00849639	DeoR family transcriptional regulator
M495_RS11075	-1	-2.12381	0.0036728	LysR family transcriptional regulator
M495_RS11130	-1	-2.05483	0.00819665	class II fumarate hydratase
M495_RS11140	-1	-3.10114	0.000895238	extradiol dioxygenase
M495_RS11145	-1	-4.62771	0.000212064	DNA replication terminus site-binding protein
M495_RS11150	-1	-3.96293	0.000286771	MFS transporter
M495_RS11165	1	2.89298	0.000845883	dethiobiotin synthase
M495_RS11200	1	4.06891	0.000318201	N-acetyltransferase
M495_RS11255	-1	-2.42085	0.00155938	guanine deaminase
M495_RS11260	-1	-2.89091	0.00329891	xanthine dehydrogenase small subunit
M495_RS11420	-1	-2.40289	0.00965758	short-chain dehydrogenase
M495_RS11460	-1	-3.20622	0.000921759	hypothetical protein
M495_RS11465	-1	-4.18206	0.000201092	hypothetical protein
M495_RS11620	-1	-7.24808	9.5e-05	serine 3-dehydrogenase
M495_RS11640	-1	-3.26507	0.00242321	sigma-54-dependent Fis family transcriptional regulator
M495_RS11700	-1	-4.68213	0.000770786	hypothetical protein
M495_RS11705	-1	-3.70628	0.000308294	ABC transporter
M495_RS11720	-1	-2.57219	0.00666612	aldehyde dehydrogenase
M495_RS11725	-1	-4.79011	0.000999513	sigma-54-dependent Fis family transcriptional regulator
M495_RS11735	-1	-3.17356	0.000547817	acetyltransferase
M495_RS11740	-1	-2.32126	0.00424692	GGDEF domain-containing protein
M495_RS11760	-1	-3.58371	0.00132039	endonuclease/exonuclease/phosphatase
M495_RS11860	1	2.21774	0.00859738	HoxN/HupN/NixA family nickel/cobalt transporter
M495_RS11865	1	2.69128	0.00313281	carbamoyltransferase HypF
M495_RS11870	1	4.19651	0.000394329	formate dehydrogenase subunit alpha
M495_RS11875	1	4.58604	0.00158579	4Fe-4S dicluster domain-containing protein
M495_RS11880	1	2.81183	0.00841469	hydrogenase 3 maturation endopeptidase HyCI
M495_RS11885	1	2.8534	0.00691608	formate hydrogenlyase maturation protein HycH
M495_RS11890	1	2.61577	0.00821061	formate hydrogenlyase subunit 7
M495_RS11895	1	2.75784	0.00535035	formate hydrogenlyase complex iron-sulfur subunit
M495_RS11900	1	3.36029	0.00685778	hycE, formate hydrogenlyase subunit 5
M495_RS11925	1	5.34427	0.000301518	hydrogenase maturation nickel metallochaperone HypA
M495_RS11930	1	5.21865	0.000204285	hydrogenase accessory protein HypB
M495_RS11935	1	5.31465	0.000421321	hydrogenase assembly chaperone
M495_RS11940	1	4.39594	0.00025823	hydrogenase formation protein HypD
M495_RS11945	1	4.4695	0.000448385	hydrogenase expression/formation protein HypE
M495_RS11950	1	2.51615	0.000623648	transcriptional regulator FhlA
M495_RS11970	-1	-2.26078	0.000709033	LuxR family transcriptional regulator
M495_RS11995	-1	-2.47176	0.000900532	alpha/beta hydrolase
M495_RS12005	-1	-2.35619	0.00536699	hypothetical protein
M495_RS12020	-1	-2.20453	0.00334202	D-serine transporter DsdX
M495_RS12025	-1	-2.72078	0.00331321	DNA-binding transcriptional regulator DsdC
M495_RS12035	-1	-2.68682	0.00440107	DUF2946 domain-containing protein
M495_RS12040	-1	-2.94375	0.0005909	TonB-dependent copper receptor
M495_RS12060	-1	-2.90073	0.000337589	MarR family transcriptional regulator
M495_RS12070	-1	-2.20225	0.00268498	alanine glycine permease
M495_RS12075	-1	-6.06428	0.000132961	glutamate dehydrogenase
M495_RS12085	-1	-2.18427	0.00455944	glutamine amidotransferase
M495_RS12090	-1	-3.69886	0.00686822	DUF1493 domain-containing protein
M495_RS12135	-1	-2.04497	0.00613167	gamma-glutamyltranspeptidase
M495_RS12170	-1	-2.27491	0.00277563	dihydrofolate reductase
M495_RS12250	-1	-2.09977	0.00156034	TetR family transcriptional regulator
M495_RS12265	-1	-2.98541	0.00143632	DUF1428 domain-containing protein
M495_RS12320	-1	-2.79433	0.000486582	hypothetical protein
M495_RS12325	-1	-2.91361	0.000648884	membrane protein
M495_RS12385	-1	-3.54694	0.00137284	EamA family transporter
M495_RS12510	-1	-2.7524	0.00483118	hypothetical protein
M495_RS12535	-1	-2.56068	0.00107898	acyltransferase
M495_RS12545	-1	-2.523	0.00113765	ABC transporter substrate-binding protein
M495_RS12550	-1	-2.01775	0.0046184	sugar ABC transporter permease
M495_RS12590	-1	-5.70065	0.000510993	hypothetical protein
M495_RS12745	-1	-2.18581	0.00120739	copper-translocating P-type ATPase
M495_RS12935	-1	-3.73479	0.00277563	carbon starvation protein A
M495_RS12945	-1	-2.02763	0.00215046	pyruvate formate-lyase 3-activating protein
M495_RS12965	-1	-2.27931	0.000864988	osmotically-inducible lipoprotein OsmB
M495_RS12985	-1	-2.97722	0.000929878	Arc family DNA-binding protein
M495_RS13070	-1	-3.00663	0.00433814	hypothetical protein
M495_RS13080	-1	-3.5738	0.0011264	resolvase
M495_RS13090	-1	-5.06252	0.00025823	DUF4433 domain-containing protein
M495_RS13095	-1	-3.44551	0.00115341	hypothetical protein
M495_RS13150	-1	-3.37531	0.000261415	BON domain-containing protein
M495_RS13220	-1	-4.45498	0.000176307	hypothetical protein
M495_RS13280	-1	-3.16342	0.00331321	oligopeptide ABC transporter ATP-binding protein OppF
M495_RS13285	-1	-3.10023	0.00671109	OppD, ABC transporter ATP-binding protein
M495_RS13290	-1	-3.55767	0.00410588	peptide ABC transporter permease
M495_RS13295	-1	-3.99224	0.00255219	oligopeptide ABC transporter permease
M495_RS13300	-1	-4.44618	0.00147646	oligopeptide ABC transporter substrate-binding protein OppA
M495_RS13335	1	2.24236	0.00300957	UDP-glucose 6-dehydrogenase
M495_RS13440	-1	-2.5534	0.000318201	peptide-methionine (R)-S-oxide reductase
M495_RS13460	-1	-4.58126	0.000144666	serine protein kinase PrkA
M495_RS13465	-1	-3.11482	0.000341372	hypothetical protein
M495_RS13545	-1	-2.34869	0.00613167	alanine racemase
M495_RS13550	-1	-2.17528	0.00598615	D-amino acid dehydrogenase small subunit
M495_RS13555	-1	-2.17531	0.00110696	SpoVR family protein
M495_RS13570	1	2.40643	0.00195174	disulfide bond formation protein B
M495_RS13630	1	2.12217	0.00102884	tRNA (adenosine(37)-N6)-threonylcarbamoyltransferase complex dimerization subunit type 1 TsaB
M495_RS13655	1	2.92047	0.00226563	ketohydroxyglutarate aldolase
M495_RS13660	1	2.47086	0.00145711	glucose-6-phosphate dehydrogenase
M495_RS13705	1	3.14752	0.00025823	Holliday junction branch migration DNA helicase RuvB
M495_RS13710	1	2.88877	0.000341372	Holliday junction branch migration protein RuvA
M495_RS13765	1	2.85698	0.00666612	hypothetical protein
M495_RS13805	-1	-2.7082	0.000374539	30S ribosomal protein S5 alanine N-acetyltransferase
M495_RS13815	-1	-4.29758	0.000550545	hypothetical protein
M495_RS13835	-1	-2.09566	0.00457797	hypothetical protein
M495_RS13850	1	3.07346	0.000423238	ATP-dependent RNA helicase
M495_RS13860	1	3.41836	0.00132256	YoaH family protein
M495_RS13920	1	2.04799	0.00133324	23S rRNA (guanine(745)-N(1))-methyltransferase
M495_RS13930	-1	-3.58329	0.00333396	cold-shock protein
M495_RS13980	-1	-4.44961	0.000147861	hypothetical protein
M495_RS14005	-1	-3.78263	0.000197367	peptidoglycan-binding protein LysM
M495_RS14010	-1	-4.85837	0.000302446	DUF1482 domain-containing protein
M495_RS14015	-1	-4.33304	0.00104053	hypothetical protein
M495_RS14050	-1	-2.2328	0.00711145	hypothetical protein
M495_RS14055	-1	-2.34894	0.00277563	hypothetical protein
M495_RS14240	-1	-2.85044	0.000964869	hypothetical protein
M495_RS14385	-1	-6.71761	0.000151389	hypothetical protein
M495_RS14390	-1	-3.61614	0.00469445	succinylglutamate desuccinylase
M495_RS14410	-1	-4.66363	0.00555635	aspartate aminotransferase family protein
M495_RS14485	-1	-2.89636	0.000916556	cytochrome ubiquinol oxidase subunit I
M495_RS14495	-1	-2.77393	0.00107898	hypothetical protein
M495_RS14500	-1	-2.62972	0.000709033	hypothetical protein
M495_RS14600	-1	-2.32685	0.00840693	glycosyl transferase
M495_RS14625	-1	-2.80235	0.00752102	epimerase
M495_RS14715	-1	-4.4861	0.000844375	chaB; cation transport regulator
M495_RS14735	-1	-2.14504	0.00600023	DMSO reductase subunit A
M495_RS14750	-1	-4.17704	0.000184527	phosphate starvation protein PhoH
M495_RS14775	-1	-3.2798	0.0035223	sodium:proline symporter
M495_RS14780	-1	-2.12078	0.00501891	putA; proline-utilization protein A; trifunctional transcriptional regulator/proline dehydrogenase/L-glutamate gamma-semialdehyde dehydrogenase
M495_RS14785	-1	-3.64877	0.000403652	addiction module toxin, HicA family
M495_RS14790	-1	-2.90802	0.000301518	HicB family protein
M495_RS14820	1	2.03939	0.00803351	RNA polymerase sigma factor FliA; regulates late flagellar synthesis
M495_RS14825	-1	-4.9987	0.000883525	FliC/FljB family flagellin
M495_RS14835	-1	-2.53282	0.00691608	flagellar protein FliS
M495_RS14840	-1	-2.61077	0.00390099	flagellar biosynthesis protein FliT
M495_RS14925	-1	-3.23738	0.00255219	flagellar hook-associated protein FlgK
M495_RS14975	1	2.57437	0.00346123	flagella basal body P-ring formation protein FlgA
M495_RS14980	-1	-2.59579	0.00194324	anti-sigma-28 factor FlgM
M495_RS14985	-1	-2.49271	0.0021139	flagella synthesis chaperone protein FlgN
M495_RS15010	1	2.09748	0.0090833	flagellar biosynthesis protein FlhB
M495_RS15040	-1	-3.47464	0.000384709	methyl-accepting chemotaxis protein
M495_RS15065	1	2.8608	0.00402722	transcriptional activator FlhC
M495_RS15075	-1	-4.21454	0.00156034	transcriptional modulator YdgT
M495_RS15080	-1	-3.78217	0.00018828	universal stress protein C
M495_RS15100	-1	-2.44879	0.00148007	tryptophan 2,3-dioxygenase
M495_RS15105	-1	-2.72429	0.00308325	molybdenum cofactor biosynthesis protein MoeC
M495_RS15120	-1	-2.55943	0.00686822	acetaldehyde dehydrogenase
M495_RS15125	-1	-3.45034	0.00386323	aldolase
M495_RS15130	-1	-2.98079	0.00226563	aminotransferase class I and II
M495_RS15135	-1	-3.72217	0.00592123	transcription factor
M495_RS15150	-1	-2.84808	0.00319401	hypothetical protein
M495_RS15165	1	2.31895	0.00760108	arsenate reductase (glutaredoxin)
M495_RS15220	-1	-2.09764	0.00170248	hypothetical protein
M495_RS15260	-1	-2.4726	0.0011264	hypothetical protein
M495_RS15265	-1	-4.60394	0.000235161	hypothetical protein
M495_RS15310	-1	-2.86142	0.000644059	VOC family protein
M495_RS15335	-1	-3.76215	0.00194432	bifunctional aldehyde dehydrogenase/enoyl-CoA hydratase
M495_RS15340	-1	-5.74882	0.000161856	1,2-phenylacetyl-CoA epoxidase subunit A
M495_RS15345	-1	-5.59497	0.00128184	phenylacetate-CoA oxygenase subunit PaaB
M495_RS15350	-1	-5.58447	0.00151085	phenylacetic acid degradation protein
M495_RS15355	-1	-4.70145	0.00579702	phenylacetate-CoA oxygenase subunit PaaJ
M495_RS15360	-1	-4.50648	0.00156034	ferredoxin
M495_RS15365	-1	-5.5098	0.00366487	2,3-dehydroadipyl-CoA hydratase
M495_RS15370	-1	-5.31248	0.0052386	2-(1,2-epoxy-1,2-dihydrophenyl)acetyl-CoA isomerase
M495_RS15375	-1	-4.7244	0.00196382	3-hydroxyacyl-CoA dehydrogenase
M495_RS15385	-1	-4.16233	0.00550598	acetyl-CoA acetyltransferase
M495_RS15390	-1	-5.76428	0.00230718	phenylacetate-CoA ligase
M495_RS15400	-1	-3.10359	0.00568492	phenylacetic acid degradation protein PaaY
M495_RS15415	-1	-2.90996	0.0036916	amino acid permease
M495_RS15420	-1	-5.46733	0.00239638	aromatic amino acid aminotransferase
M495_RS15425	-1	-4.98723	0.000437523	endoribonuclease L-PSP
M495_RS15430	-1	-4.67671	0.000247922	esterase
M495_RS15450	-1	-2.61008	0.00525406	glycogen synthase
M495_RS15480	-1	-2.57543	0.00644285	hypothetical protein
M495_RS15485	-1	-3.24898	0.000895238	lacY; lactose/proton symporter
M495_RS15490	-1	-2.82871	0.000877235	alpha-glucosidase/alpha-galactosidase
M495_RS15495	-1	-2.94584	0.00035166	AraC family transcriptional regulator
M495_RS15550	-1	-2.36023	0.00506674	membrane protein
M495_RS15615	-1	-2.21386	0.00121088	DgsA anti-repressor MtfA
M495_RS15620	-1	-3.86923	0.00647205	tRNA
M495_RS15635	-1	-3.24794	0.00214563	MFS transporter
M495_RS15645	-1	-2.39405	0.00765912	membrane protein
M495_RS15700	-1	-2.61132	0.00748829	ABC transporter ATPase
M495_RS15705	-1	-2.24759	0.00913461	ABC transporter permease
M495_RS15710	-1	-2.86274	0.000895238	ABC transporter ATP-binding protein
M495_RS15770	-1	-4.83728	0.00025823	DUF1852 domain-containing protein
M495_RS15775	-1	-4.22178	0.000251248	5-methyltetrahydropteroyltriglutamate--homocysteine methyltransferase
M495_RS15785	-1	-2.59328	0.00215203	hypothetical protein
M495_RS15920	1	3.18632	0.00113774	antiporter
M495_RS15925	1	3.5835	0.00752102	triphosphoribosyl-dephospho-CoA synthase CitG
M495_RS15935	1	3.64722	0.00569419	citrate lyase subunit alpha
M495_RS15940	1	3.66701	0.00687248	citrate (pro-3S)-lyase subunit beta
M495_RS15945	1	3.56802	0.00912801	citrate lyase ACP
M495_RS15975	-1	-2.31987	0.00466714	catalase-peroxidase
M495_RS16020	-1	-2.67944	0.0087963	branched-chain amino acid ABC transporter permease
M495_RS16025	-1	-2.58366	0.00707778	branched-chain amino acid ABC transporter permease
M495_RS16030	-1	-3.43005	0.00358877	branched chain amino acid ABC transporter substrate-binding protein
M495_RS16050	-1	-3.4768	0.00550598	hypothetical protein
M495_RS16090	-1	-2.02142	0.00199135	phage repressor protein
M495_RS16120	-1	-3.90642	0.000144666	gamma-glutamylputrescine synthetase
M495_RS16250	-1	-4.01458	0.00195174	fimbrial protein
M495_RS16295	-1	-2.00679	0.00980538	hypothetical protein
M495_RS16340	-1	-3.21942	0.00819665	hypothetical protein
M495_RS16355	-1	-4.55935	0.000161856	transcriptional regulator
M495_RS16365	-1	-2.69132	0.00691608	DUF805 domain-containing protein
M495_RS16390	-1	-2.77821	0.00156034	glyoxalase
M495_RS16395	-1	-2.03783	0.00230718	porin OmpC
M495_RS16425	1	2.85111	0.00191039	DNA gyrase subunit A
M495_RS16465	-1	-2.30475	0.00181435	hypothetical protein
M495_RS16535	1	3.88031	0.000498436	beta-(1,2)-glucan biosynthesis protein
M495_RS16540	-1	-4.0581	0.000161856	membrane protein
M495_RS16595	-1	-2.11925	0.00409501	transcriptional regulator
M495_RS16670	1	2.17009	0.00115341	aminotransferase AlaT
M495_RS16705	1	3.10068	0.0028048	phosphate acetyltransferase
M495_RS16730	-1	-2.26467	0.00216087	epimerase
M495_RS16735	-1	-2.75476	0.00666901	histidine/lysine/arginine/ornithine ABC transporter ATP-binding protein
M495_RS16750	-1	-3.49826	0.000727019	histidine ABC transporter substrate-binding protein HisJ
M495_RS16760	1	2.10732	0.00675646	amidophosphoribosyltransferase
M495_RS16790	1	2.19621	0.00479874	tRNA pseudouridine(38-40) synthase
M495_RS16795	1	2.72958	0.00255809	aspartate-semialdehyde dehydrogenase
M495_RS16830	-1	-5.2894	0.00613167	tricarboxylic transport membrane protein
M495_RS16945	1	2.10314	0.00201227	beta-ketoacyl-[acyl-carrier-protein] synthase I
M495_RS17100	-1	-2.19686	0.00840693	DNA-binding transcriptional regulator DsdC
M495_RS17110	-1	-4.29787	0.00281565	EamA family transporter
M495_RS17120	1	5.1313	0.000202095	membrane protein
M495_RS17135	1	3.30657	0.000883525	transcriptional regulator
M495_RS17175	1	3.35393	0.000390764	MFS transporter
M495_RS17205	-1	-4.60017	0.000183633	indolepyruvate decarboxylase
M495_RS17370	-1	-3.58491	0.000302446	hypothetical protein
M495_RS17465	1	3.24251	0.00158579	thiosulfate transporter subunit
M495_RS17550	-1	-2.569	0.00230878	hypothetical protein
M495_RS17670	1	2.40904	0.000404024	tetratricopeptide repeat protein
M495_RS17675	1	2.14453	0.00137957	N-acetyltransferase
M495_RS17770	-1	-3.03044	0.000599428	lysine transporter LysE
M495_RS17805	-1	-2.21139	0.00598615	hypothetical protein
M495_RS17820	-1	-3.63121	0.00076315	hypothetical protein
M495_RS17825	-1	-3.5173	0.000900532	GlsB/YeaQ/YmgE family stress response membrane protein
M495_RS17840	1	2.16188	0.00666361	phosphoribosylformylglycinamidine cyclo-ligase
M495_RS17965	-1	-5.6778	9.5e-05	DUF1508 domain-containing protein
M495_RS18110	-1	-5.60777	0.000161856	outer membrane autotransporter barrel domain-containing protein
M495_RS18115	-1	-9.13713	0.000114985	hypothetical protein
M495_RS18210	1	2.02075	0.00366487	ribosome biogenesis GTPase Der
M495_RS18255	-1	-3.25587	0.000197367	transcriptional regulator
M495_RS18315	1	2.28487	0.000929878	Fe-S cluster assembly transcriptional regulator IscR
M495_RS18340	-1	-2.27998	0.000970851	stationary phase inducible protein CsiE
M495_RS18400	-1	-2.26436	0.000777061	LysR family transcriptional regulator
M495_RS18405	-1	-2.38446	0.00378862	hypothetical protein
M495_RS18445	1	2.19256	0.0050637	tRNA-specific adenosine deaminase
M495_RS18520	-1	-3.59172	0.00113765	hypothetical protein
M495_RS18645	-1	-5.39877	0.00413448	hypothetical protein
M495_RS18655	-1	-3.50427	0.00167797	antitermination protein
M495_RS18690	-1	-3.12197	0.00294966	helix-turn-helix transcriptional regulator
M495_RS18735	-1	-5.36783	0.000877235	hypothetical protein
M495_RS18740	-1	-2.92457	0.00274827	recombinase
M495_RS18820	1	2.26958	0.000949217	RNA helicase
M495_RS18890	-1	-3.17111	0.00915429	DUF3313 domain-containing protein
M495_RS18925	-1	-2.03805	0.00464071	N-acetyltransferase
M495_RS18930	-1	-4.07977	0.000180215	membrane protein
M495_RS19040	1	3.05447	0.00191039	citrate/malate transporter
M495_RS19055	1	2.88635	0.000266174	glycine betaine/L-proline ABC transporter ATP-binding protein
M495_RS19060	1	2.47665	0.00532931	proline/betaine ABC transporter permease ProW
M495_RS19070	1	2.08562	0.00688019	glycine betaine ABC transporter substrate-binding protein
M495_RS19100	1	2.10696	0.0014714	transporter
M495_RS19105	1	2.32949	0.000635011	multidrug export protein EmrA
M495_RS19110	1	2.50458	0.000311141	emrB; multidrug efflux MFS transporter subunit
M495_RS19115	1	3.19621	0.0016467	tRNA/rRNA methyltransferase
M495_RS19200	1	2.45081	0.000565136	tRNA (N6-threonylcarbamoyladenosine(37)-N6)-methyltransferase TrmO
M495_RS19250	1	4.8627	0.00722872	lysine decarboxylase CadA
M495_RS19255	1	4.42493	0.00738568	CadB; antiporter protein responsible for lysine import and cadaverine export
M495_RS19295	1	2.26211	0.000623648	ribonuclease HII
M495_RS19300	1	2.24558	0.000964869	lipid-A-disaccharide synthase
M495_RS19395	1	2.02219	0.00133324	tRNA pseudouridine synthase TruC
M495_RS19430	1	3.16534	0.000448385	23S rRNA (cytidine(2498)-2'-O)-methyltransferase RlmM
M495_RS19435	1	3.32963	0.00021478	hypothetical protein
M495_RS19445	-1	-4.29762	0.000727019	YgdI/YgdR family lipoprotein
M495_RS19470	1	4.92063	0.00528201	tRNA
M495_RS19475	1	5.4685	0.00329041	tRNA
M495_RS19735	-1	-2.58807	0.00107463	hydrolase
M495_RS19740	-1	-3.98663	0.000600032	hypothetical protein
M495_RS19855	-1	-4.21737	0.0064588	hypothetical protein
M495_RS19870	1	2.03394	0.00366487	lysine--tRNA ligase
M495_RS19935	1	3.87826	0.000297912	hemolysin III family protein
M495_RS20055	1	2.08399	0.00157343	D-3-phosphoglycerate dehydrogenase
M495_RS20160	1	2.30285	0.00347962	class II fructose-bisphosphate aldolase
M495_RS20315	-1	-2.45358	0.00113774	hypothetical protein
M495_RS20320	1	2.80183	0.00259841	arginine decarboxylase
M495_RS20370	-1	-2.70405	0.000625412	sugar fermentation stimulation protein SfsA
M495_RS20465	-1	-2.7995	0.000425025	hypothetical protein
M495_RS20550	1	2.30423	0.00333396	glutathione synthase
M495_RS20645	1	2.14046	0.000788849	ornithine decarboxylase
M495_RS20675	-1	-2.25763	0.00700415	transcriptional regulator
M495_RS20750	-1	-3.43162	0.00223344	hypothetical protein
M495_RS20755	-1	-4.62234	0.000138681	virulence protein
M495_RS20760	-1	-4.21401	0.000206285	hypothetical protein
M495_RS20765	-1	-3.76487	0.000218165	hypothetical protein
M495_RS20770	-1	-2.51965	0.00294873	filamentous hemagglutinin; pseudo; partial stop
M495_RS20785	1	3.53321	0.000371156	aminoimidazole riboside kinase
M495_RS20795	1	2.45894	0.00171642	PTS sugar transporter
M495_RS20800	1	2.37943	0.00294873	glycosyl hydrolase family 32
M495_RS20815	-1	-2.10892	0.0011613	plasmid stabilization protein
M495_RS20820	-1	-3.23855	0.00133324	addiction module antitoxin
M495_RS20860	1	2.99382	0.000877235	NADH-dependent alcohol dehydrogenase
M495_RS20895	-1	-2.16555	0.00519965	PTS sugar transporter subunit IIB
M495_RS20945	1	2.0064	0.00227624	YgiQ family radical SAM protein
M495_RS20955	-1	-2.14269	0.000778091	MFS transporter
M495_RS20965	-1	-3.13287	0.000218165	LysR family transcriptional regulator
M495_RS21000	1	2.34295	0.00239638	DNA topoisomerase IV subunit B
M495_RS21275	-1	-2.23332	0.00613167	NADPH-dependent 2,4-dienoyl-CoA reductase
M495_RS21280	1	2.26748	0.00299344	23S rRNA (guanine(1835)-N(2))-methyltransferase
M495_RS21315	-1	-3.39645	0.00378132	serine/threonine transporter SstT
M495_RS21460	1	2.75427	0.00420836	SspB; stringent starvation protein B
M495_RS21465	1	2.40825	0.00742537	SspA; stringent starvation protein A
M495_RS21470	1	2.19137	0.00788428	30S ribosomal protein S9
M495_RS21475	1	2.32052	0.00694015	50S ribosomal protein L13
M495_RS21590	-1	-4.11225	0.000494133	hypothetical protein
M495_RS21595	-1	-2.24873	0.00117254	helix-turn-helix domain-containing protein
M495_RS21650	1	2.12145	0.00239017	nucleoside diphosphate kinase regulator
M495_RS21735	-1	-2.52409	0.000434244	hypothetical protein
M495_RS21850	-1	-4.39094	0.00018828	hypothetical protein
M495_RS21855	-1	-2.15289	0.00625259	aspartyl beta-hydroxylase
M495_RS21925	1	3.05747	0.000318201	ABC-ATPase UvrA
M495_RS21930	1	2.36203	0.00613167	zinc-binding dehydrogenase
M495_RS21965	1	2.19571	0.000964483	alanine racemase
M495_RS22015	-1	-2.81199	0.000529489	CsbD family protein
M495_RS22020	1	2.07506	0.00158579	MATE family efflux transporter
M495_RS22025	1	2.31591	0.00118066	LexA repressor
M495_RS22110	1	2.04909	0.00316442	glucose-6-phosphate isomerase
M495_RS22120	1	2.17906	0.000929878	lysine-sensitive aspartokinase 3
M495_RS22190	-1	-3.91083	0.000184527	hypothetical protein
M495_RS22195	-1	-3.76874	0.00031244	hypothetical protein
M495_RS22215	-1	-2.7821	0.00666901	membrane protein
M495_RS22220	-1	-2.2129	0.00528201	membrane protein
M495_RS22250	-1	-2.29715	0.00498706	bifunctional isocitrate dehydrogenase kinase/phosphatase
M495_RS22255	-1	-3.64704	0.00280772	isocitrate lyase
M495_RS22260	-1	-3.57107	0.00025823	malate synthase A
M495_RS22295	-1	-3.00184	0.00164908	23S ribosomal RNA
M495_RS22520	-1	-5.34551	0.000137554	bacterioferritin
M495_RS22525	-1	-3.92981	0.000176858	bacterioferritin-associated ferredoxin
M495_RS22665	1	3.23137	0.000246683	aspartate aminotransferase family protein
M495_RS22680	-1	-3.23757	0.000918855	hypothetical protein
M495_RS22685	-1	-2.45603	0.00171642	translation repressor RelE
M495_RS22705	-1	-2.715	0.00366487	molecular chaperone TorD
M495_RS22720	1	3.584	0.000533065	MFS transporter TsgA
M495_RS22755	1	2.17323	0.00294873	phosphoglycolate phosphatase
M495_RS22775	1	2.38714	0.00150636	3-dehydroquinate synthase
M495_RS22780	1	2.10961	0.00445226	shikimate kinase
M495_RS22845	-1	-4.40363	0.000308294	phosphoenolpyruvate carboxykinase (ATP)
M495_RS22850	-1	-2.25581	0.00104053	plasmid stabilization protein
M495_RS22875	1	2.31007	0.000547817	transcription accessory protein
M495_RS22895	-1	-5.13121	0.000138681	DUF1471 domain-containing protein
M495_RS23020	-1	-3.77832	0.000305489	myo-inosose-2 dehydratase
M495_RS23025	-1	-3.64622	0.000980928	protein iolH
M495_RS23030	-1	-3.7915	0.00215046	inositol 2-dehydrogenase
M495_RS23035	-1	-3.32016	0.00274827	3D-(3,5/4)-trihydroxycyclohexane-1,2-dione acylhydrolase (decyclizing)
M495_RS23040	-1	-2.24569	0.00779612	5-dehydro-2-deoxygluconokinase
M495_RS23060	-1	-2.65235	0.00133324	MFS transporter
M495_RS23065	-1	-2.14757	0.00304389	hypothetical protein
M495_RS23080	-1	-2.93171	0.000426863	hypothetical protein
M495_RS23170	-1	-3.07876	0.000425025	VOC family virulence protein
M495_RS23175	-1	-4.14902	0.000246683	hypothetical protein
M495_RS23185	1	2.11171	0.00252293	anion permease
M495_RS23190	-1	-2.68043	0.000895238	universal stress protein B
M495_RS23195	-1	-2.82037	0.000949217	universal stress protein A
M495_RS23205	-1	-2.04694	0.00156837	autoinducer 2 ABC transporter substrate-binding protein
M495_RS23300	-1	-2.493	0.00731578	outer membrane autotransporter barrel domain-containing protein
M495_RS23320	-1	-2.52147	0.000425025	inner membrane protein YhjD
M495_RS23335	-1	-2.62768	0.000739463	AsmA family protein
M495_RS23340	-1	-3.51889	0.000302305	cyclic-guanylate-specific phosphodiesterase
M495_RS23430	-1	-2.58892	0.00190685	sugar ABC transporter substrate-binding protein
M495_RS23515	-1	-2.08339	0.0048364	hypothetical protein
M495_RS23550	1	2.08472	0.00587123	phosphoenolpyruvate carboxylase
M495_RS23670	1	2.25916	0.00362875	sulfate transporter subunit
M495_RS23685	-1	-2.92659	0.00329891	periplasmic stress adaptor protein CpxP
M495_RS23755	-1	-2.21663	0.00819665	L-threonine 3-dehydrogenase
M495_RS23760	-1	-2.25309	0.00366487	glycine C-acetyltransferase
M495_RS23840	1	2.25214	0.00113774	DNA-formamidopyrimidine glycosylase
M495_RS23845	1	2.19899	0.00799082	50S ribosomal protein L33
M495_RS23850	1	2.33629	0.00779612	50S ribosomal protein L28
M495_RS23855	1	2.97579	0.000434244	JAB domain-containing protein
M495_RS23880	1	2.02256	0.00299344	ribonuclease PH
M495_RS24065	-1	-2.418	0.000465802	GntR family transcriptional regulator
M495_RS24120	-1	-2.42155	0.000571436	aspartate--ammonia ligase
M495_RS24225	1	3.84485	0.00319401	amino acid ABC transporter substrate-binding protein
M495_RS24245	1	2.66952	0.00026511	adenine permease
M495_RS24250	1	2.16857	0.000644059	hypothetical protein
M495_RS24370	-1	-2.40331	0.00242275	hypothetical protein
M495_RS24420	-1	-2.08647	0.0088937	16S ribosomal RNA
M495_RS24470	-1	-2.71636	0.000565136	phosphomethylpyrimidine synthase ThiC
M495_RS24475	-1	-3.65883	0.00258106	thiamine phosphate synthase
M495_RS24480	-1	-3.10161	0.00536981	molybdopterin biosynthesis protein MoeB
M495_RS24485	-1	-2.53653	0.00965039	sulfur carrier protein ThiS
M495_RS24490	-1	-2.67443	0.00840693	thiazole synthase
M495_RS24505	-1	-3.73836	0.00148788	transcriptional regulator
M495_RS24520	-1	-2.39958	0.00543662	N-acetyltransferase
M495_RS24605	1	2.02153	0.00441511	UDP-N-acetylenolpyruvoylglucosamine reductase
M495_RS24760	1	3.18785	0.000883525	hypothetical protein
M495_RS24790	1	3.04194	0.00026511	hypothetical protein; pseudo; internal stop
M495_RS24795	-1	-3.59228	0.000553762	glucose uptake inhibitor SgrT
M495_RS24820	-1	-3.3073	0.00819665	hypothetical protein
M495_RS24870	-1	-2.63051	0.000690349	plasmid stabilization protein
M495_RS24875	-1	-2.70368	0.00947573	hypothetical protein
M495_RS24885	-1	-5.83049	0.000921759	ribosome modulation factor
M495_RS24895	-1	-2.56082	0.00268498	hypothetical protein
M495_RS24955	-1	-2.22265	0.00649506	hypothetical protein; pseudo; frameshifted; internal stop
M495_RS25015	-1	-6.26153	0.000114985	hypothetical protein; pseudo; frameshifted; internal stop
M495_RS25020	-1	-3.31332	0.000221432	hypothetical protein
M495_RS25035	-1	-3.53806	0.00343858	DUF2627 domain-containing protein
M495_RS25060	-1	-2.20119	0.00847499	DUF2474 domain-containing protein
M495_RS25065	-1	-5.54552	0.000132961	histidine kinase; pseudo; frameshifted
M495_RS25070	-1	-3.47422	0.00319929	hypothetical protein; pseudo; frameshifted
M495_RS25080	-1	-3.09114	0.00146518	hypothetical protein; pseudo; partial stop
M495_RS25100	1	2.15881	0.00983013	membrane protein YpdK
M495_RS25115	1	2.38432	0.00329041	hypothetical protein
M495_RS25125	-1	-4.92289	0.000599428	hypothetical protein
M495_RS25130	-1	-6.50706	0.000599428	hypothetical protein
M495_RS25145	-1	-3.34118	0.00524908	DNA-binding protein
M495_RS25175	-1	-5.90347	0.000132961	hypothetical protein
M495_RS25185	-1	-2.59971	0.00164908	hypothetical protein; pseudo; frameshifted
M495_RS25235	1	2.02506	0.00490218	hypothetical protein
M495_RS25245	-1	-2.88226	0.00345193	hypothetical protein; pseudo; frameshifted
M495_RS25325	-1	-2.52276	0.0072569	integrase; pseudo; partial stop
M495_RS25330	-1	-2.58814	0.0017158	hypothetical protein
M495_RS25350	-1	-3.06656	0.00255324	DUF3916 domain-containing protein
M495_RS25360	-1	-4.05969	0.00729238	DNA-binding response regulator
M495_RS25370	-1	-2.81802	0.00310757	hypothetical protein

## Sheet: KEY
	Condition	Temperature (˚C)	Pressure (mbar)	Gas Composition	Most like:
	A	0	7	CO2	"Mars"
	B	0	1013	CO2
	C	0	1013	N2/O2
	D	30	1013	N2/O2	"Earth"
