# Supplementary material for: Transcriptomic responses of Serratia liquefaciens cells grown under simulated Martian conditions of low temperature, low pressure, and CO2-enriched anoxic atmosphere
Source: Sci Rep. 2018 Oct 8;8:14938. doi: 10.1038/s41598-018-33140-4 (PMC6175911; doi:10.1038/s41598-018-33140-4)
Supplement: Supplementary file 4 — S4 [file 41598_2018_33140_MOESM4_ESM.xlsx]

## Sheet: Title Page
	Transcriptomic responses of Serratia liquefaciens cells grown under simulated Martian conditions of low temperature, low pressure, and CO2-enriched anoxic atmosphere
	Patricia Fajardo-Cavazos1, Michael D. Morrison1, Kathleen M. Miller1, Andrew C. Schuerger2, and Wayne L. Nicholson1*
	Supplemental Table S4

## Sheet: Table S4
Supplemental Table S4. Significantly differentially expressed transcripts, Condition A vs. Condition D.
Locus Tag	Up(1) or Down(-1)	log2-Fold Change	P-value	Description
M495_RS00015	1	2.28908	0.00174299	DNA replication and repair protein RecF
M495_RS00045	1	2.1347	0.000565183	2-oxo-3-deoxygalactonate kinase
M495_RS00050	1	2.2935	0.00151339	2-dehydro-3-deoxy-6-phosphogalactonate aldolase
M495_RS00055	1	2.06965	0.000810667	galactonate dehydratase
M495_RS00085	-1	-3.09844	0.000239636	heat-shock protein IbpA
M495_RS00090	-1	-2.55388	0.000261085	heat shock chaperone IbpB
M495_RS00170	1	2.29612	0.000261085	glycine--tRNA ligase subunit alpha
M495_RS00230	-1	-3.74044	0.00014217	methyl-accepting chemotaxis protein
M495_RS00440	1	2.8787	0.00193534	PTS beta-glucoside transporter subunit EIIBCA
M495_RS00445	1	4.53065	5.16e-05	6-phospho-beta-glucosidase
M495_RS00460	1	2.24157	0.000192022	MarR family transcriptional regulator
M495_RS00495	-1	-2.06414	0.000299093	hypothetical protein
M495_RS00500	-1	-2.33707	0.000402368	hypothetical protein
M495_RS00505	-1	-2.04237	0.00390408	chitinase
M495_RS00825	1	3.50186	0.000103629	glycerophosphoryl diester phosphodiesterase
M495_RS00830	1	3.08445	0.000958515	MFS transporter
M495_RS00840	1	2.82027	0.00348324	anaerobic glycerol-3-phosphate dehydrogenase subunit B
M495_RS00845	1	2.62276	0.000218837	sn-glycerol-3-phosphate dehydrogenase subunit C
M495_RS00885	-1	-2.03185	0.00142175	zinc/cadmium/mercury/lead-exporting ATPase
M495_RS00890	-1	-3.68026	0.000261085	serine 3-dehydrogenase
M495_RS00990	-1	-2.19433	0.000349571	branched chain amino acid ABC transporter substrate-binding protein
M495_RS01000	-1	-2.16304	0.0036385	high-affinity branched-chain amino acid ABC transporter permease LivM
M495_RS01020	-1	-2.8392	0.00274815	sn-glycerol-3-phosphate ABC transporter substrate-binding protein UgpB
M495_RS01025	-1	-2.67219	0.00393816	glycerol-3-phosphate transporter permease UgpA
M495_RS01035	-1	-2.10402	0.00642748	sn-glycerol-3-phosphate ABC transporter ATP-binding protein UgpC (pseudo, frameshifted)
M495_RS01065	-1	-2.76358	0.000343329	5-methyltetrahydropteroyltriglutamate--homocysteine S-methyltransferase
M495_RS01160	-1	-4.0457	0.000468979	multifunctional fatty acid oxidation complex subunit alpha
M495_RS01210	-1	-3.12242	0.00438343	cation acetate symporter
M495_RS01220	-1	-3.47188	0.00377722	acetyl-coenzyme A synthetase
M495_RS01255	-1	-3.20077	0.00155466	hypothetical protein
M495_RS01330	1	2.64303	0.00339465	C4-dicarboxylate transporter (pseudo, frameshifted)
M495_RS01435	1	2.37385	0.000702886	tRNA
M495_RS01745	1	2.13974	0.000717557	dihydropteroate synthase
M495_RS01765	1	2.53196	0.0040584	tRNA
M495_RS01810	1	2.23458	0.00377378	DEAD/DEAH family ATP-dependent RNA helicase
M495_RS01865	1	2.28342	0.00546564	N-acetyltransferase
M495_RS01935	-1	-3.13536	0.00946969	carbon-phosphorus lyase subunit PhnH
M495_RS01995	-1	-2.12395	0.000218837	entry exclusion protein 2
M495_RS02035	-1	-2.47006	0.000218837	hypothetical protein
M495_RS02055	1	2.38997	0.00302625	ABC transporter permease
M495_RS02195	-1	-3.12607	0.0024723	hypothetical protein
M495_RS02200	-1	-3.0736	0.00618391	hypothetical protein
M495_RS02205	-1	-2.98181	0.00782348	hypothetical protein
M495_RS02260	-1	-2.90091	0.000275306	hypothetical protein
M495_RS02275	1	5.04984	0.00118974	carbon starvation protein A
M495_RS02340	-1	-2.82072	0.00194958	TonB-dependent receptor
M495_RS02370	-1	-4.15216	0.00633608	methylmalonate-semialdehyde dehydrogenase (CoA acylating)
M495_RS02380	-1	-2.95129	0.000613569	LysR family transcriptional regulator
M495_RS02415	-1	-3.33972	0.00390408	MFS transporter
M495_RS02420	-1	-4.299	0.000124115	helix-turn-helix transcriptional regulator
M495_RS02455	-1	-3.66751	0.00372265	2-hydroxyhepta-2,4-diene-1,7-dioate isomerase
M495_RS02470	-1	-3.5168	0.00767343	3,4-dihydroxyphenylacetate 2,3-dioxygenase
M495_RS02490	-1	-2.71331	0.00488494	4-hydroxyphenylacetate permease
M495_RS02500	-1	-5.76532	0.000239059	4-hydroxyphenylacetate 3-monooxygenase, oxygenase component
M495_RS02505	-1	-4.86434	0.00644946	4-hydroxyphenylacetate 3-monooxygenase, reductase component
M495_RS02570	1	2.58671	0.00773916	tRNA
M495_RS02665	1	2.20423	0.000294023	phosphoserine phosphatase
M495_RS02940	-1	-2.84691	0.00431669	transcriptional initiation protein Tat
M495_RS03320	-1	-2.26675	0.00521784	hypothetical protein
M495_RS03325	-1	-2.09488	0.00351506	methionine gamma-lyase
M495_RS03425	1	2.27976	0.000239059	basic amino acid ABC transporter substrate-binding protein
M495_RS03540	1	2.03097	0.0030135	tRNA
M495_RS03545	1	2.11829	0.00431815	tRNA
M495_RS03605	-1	-3.68093	0.00367328	transcriptional regulator
M495_RS03825	-1	-3.24771	0.00240094	GntR family transcriptional regulator
M495_RS03995	-1	-3.09786	0.0013441	acyl-CoA dehydrogenase, FadE
M495_RS04095	-1	-2.69671	0.00377698	membrane protein
M495_RS04115	-1	-3.07457	0.00454284	DUF1471 domain-containing protein
M495_RS04135	-1	-2.9905	0.00370165	TonB-dependent receptor
M495_RS04150	1	2.74815	0.000181791	thiol:disulfide interchange protein DsbA
M495_RS04180	-1	-2.94288	0.000875732	thiamine pyrophosphate-binding protein
M495_RS04230	-1	-2.10149	0.000407907	hydrolase
M495_RS04245	-1	-2.75474	0.000146901	hypothetical protein
M495_RS04265	-1	-3.66105	0.00025127	S-adenosyl-L-methionine (SAM)-dependent methyltransferase PhcB
M495_RS04285	-1	-4.81983	0.000283532	DUF1471 domain-containing protein
M495_RS04365	1	2.20071	0.00126146	pyrimidine/purine nucleoside phosphorylase
M495_RS04380	-1	-2.88838	0.000218837	D-ribose transporter ATP-binding protein
M495_RS04385	-1	-2.47133	0.00163778	ribose ABC transporter permease
M495_RS04390	-1	-2.24364	0.000660942	ribose ABC transporter substrate-binding protein RbsB
M495_RS04395	-1	-2.32014	0.00274019	D-lyxose/D-mannose family sugar isomerase
M495_RS04405	-1	-2.00194	0.00391645	sugar kinase
M495_RS04475	1	2.33529	0.00412642	alpha-glycosidase
M495_RS04545	-1	-2.78679	0.000104758	DUF3251 domain-containing protein
M495_RS04630	-1	-2.34921	0.00222182	cytochrome o ubiquinol oxidase subunit IV
M495_RS04635	-1	-2.17712	0.00423694	cytochrome o ubiquinol oxidase subunit III
M495_RS04765	-1	-2.10777	0.000780557	acyl-CoA thioesterase II
M495_RS04795	-1	-2.07559	0.00539748	transcriptional regulator
M495_RS04800	-1	-2.1697	0.00341244	hypothetical protein
M495_RS04810	1	2.7842	0.000354636	ABC transporter ATP-binding protein
M495_RS04820	1	2.79535	0.000159	metal ABC transporter substrate-binding protein
M495_RS05015	1	4.26762	5.16e-05	MFS transporter
M495_RS05020	1	4.40749	5.16e-05	UDP-glucose 4-epimerase GalE
M495_RS05360	-1	-2.16798	0.000754759	amino acid ABC transporter ATP-binding protein ArtP (arginine)
M495_RS05375	-1	-3.18834	0.000261085	glutamate/aspartate ABC transporter substrate-binding protein
M495_RS05415	1	2.74154	0.000433983	tRNA
M495_RS05420	1	2.56822	0.000477977	tRNA
M495_RS05425	1	2.5896	0.000582748	tRNA
M495_RS05430	1	2.56158	0.00102562	tRNA
M495_RS05435	1	2.44276	0.00197053	tRNA
M495_RS05440	1	2.5073	0.00231152	tRNA
M495_RS05510	1	2.22719	0.00120493	LexA regulated protein
M495_RS05560	-1	-2.53185	0.00768171	potassium-transporting ATPase subunit KdpA
M495_RS05585	1	2.41035	0.00243689	3',5'-cyclic-nucleotide phosphodiesterase
M495_RS05590	1	2.10389	0.00183412	Nif3-like dinuclear metal center hexameric protein
M495_RS05725	1	2.64313	0.00194303	tRNA
M495_RS05730	1	2.43114	0.000564331	tRNA
M495_RS05735	1	2.69984	0.000968323	tRNA
M495_RS05740	1	2.7019	0.000405157	tRNA
M495_RS05745	1	2.3536	0.00185319	tRNA
M495_RS05795	1	3.08086	0.00035516	galactose-1-epimerase GalM
M495_RS05800	1	3.6909	0.00163778	galactokinase
M495_RS05900	-1	-2.97493	0.0002627	biotin synthase
M495_RS05905	-1	-2.84406	0.00302625	8-amino-7-oxononanoate synthase
M495_RS05910	-1	-2.62641	0.00428691	malonyl-[acyl-carrier protein] O-methyltransferase BioC
M495_RS05915	-1	-2.1994	0.00302224	dethiobiotin synthase
M495_RS06035	-1	-2.5942	0.00119947	acetyltransferase
M495_RS06060	-1	-2.88214	0.00222917	hypothetical protein
M495_RS06080	-1	-2.36752	0.0049221	membrane protein
M495_RS06105	1	2.46308	0.0048024	AraC family transcriptional regulator
M495_RS06140	-1	-2.19452	0.00849706	heme-binding protein
M495_RS06160	-1	-4.10009	0.000179013	cysteine desulfurase-like protein
M495_RS06165	-1	-3.75056	0.00010735	agglutination protein
M495_RS06250	-1	-3.60831	0.000283532	hypothetical protein
M495_RS06255	-1	-2.10532	0.00144967	ABC transporter permease
M495_RS06395	-1	-2.03547	0.00240094	alcohol dehydrogenase
M495_RS06440	-1	-3.4387	0.000219763	GntR family transcriptional regulator
M495_RS06450	-1	-2.35454	0.00085487	phosphonate ABC transporter ATP-binding protein
M495_RS06455	-1	-4.34039	0.000302674	phosphonate ABC transporter substrate-binding protein
M495_RS06460	-1	-3.91514	0.000706546	phosphonate ABC transporter, permease protein PhnE
M495_RS06465	-1	-4.75661	0.00131849	phosphonate ABC transporter, permease protein PhnE
M495_RS06475	1	2.02886	0.00530757	DUF1456 domain-containing protein
M495_RS06550	-1	-3.03341	0.00014217	CopG family transcriptional regulator
M495_RS06555	-1	-2.88035	0.000676847	DUF2165 domain-containing protein
M495_RS06630	1	2.39789	0.00105191	myo-inositol 2-dehydrogenase
M495_RS06725	1	3.17979	0.000302674	5'-nucleotidase, lipoprotein e(P4) family
M495_RS06730	1	2.99243	0.000586429	N-acetyltransferase
M495_RS06735	-1	-2.14992	0.0002627	phosphoporin protein E
M495_RS06885	-1	-2.29224	0.00140584	glutamine ABC transporter substrate-binding protein GlnH
M495_RS06890	-1	-3.03589	0.000188795	hypothetical protein
M495_RS07030	1	3.05496	0.000108725	two-component sensor histidine kinase
M495_RS07035	1	3.18224	0.00010515	DNA-binding response regulator
M495_RS07040	1	4.92501	0.000211271	cytochrome b561
M495_RS07045	1	5.40569	0.000191039	molybdopterin-binding oxidoreductase
M495_RS07050	1	5.90701	0.000178082	pentapeptide MXKDX repeat protein
M495_RS07055	1	6.63732	0.000124115	DUF417 domain-containing protein
M495_RS07085	-1	-2.45423	0.000527862	LuxR family transcriptional regulator
M495_RS07090	-1	-2.71613	0.000196537	diguanylate phosphodiesterase
M495_RS07095	-1	-3.57702	0.00015438	type-1 fimbrial protein subunit
M495_RS07100	-1	-3.13836	0.000228294	fimbrial protein
M495_RS07105	-1	-3.40104	0.000104758	fimbrial protein
M495_RS07110	-1	-3.55104	9.11e-05	fimbrial protein
M495_RS07230	-1	-2.04551	0.00237603	hypothetical protein
M495_RS07270	1	2.34653	0.00204809	galactose ABC transporter substrate-binding protein
M495_RS07275	1	2.34818	0.000565183	galactose/methyl galactoside ABC transporter ATP-binding protein MglA
M495_RS07410	-1	-2.1303	0.00468624	hypothetical protein
M495_RS07425	-1	-2.66461	0.00375498	undecaprenyl-phosphate glucose phosphotransferase
M495_RS07430	-1	-3.58366	0.000900824	hypothetical protein
M495_RS07435	-1	-4.66213	0.000104758	hypothetical protein
M495_RS07440	-1	-2.43046	0.000219763	type I secretion system permease/ATPase
M495_RS07445	-1	-2.50564	0.000261085	HlyD family type I secretion periplasmic adaptor subunit
M495_RS07600	1	3.10699	0.00014217	glutathione S-transferase
M495_RS07630	1	2.72211	0.00684622	L-serine ammonia-lyase
M495_RS07845	-1	-2.22882	0.000379628	cold shock domain protein CspD
M495_RS07865	1	2.15639	0.00025127	leucyl/phenylalanyl-tRNA--protein transferase
M495_RS07920	1	2.25811	0.00106659	dimethyl sulfoxide reductase subunit A
M495_RS07925	1	2.79591	0.000503898	dimethylsulfoxide reductase, chain B, pseudo, frameshifted
M495_RS07930	1	3.5976	0.000343329	dimethyl sulfoxide reductase subunit C
M495_RS07935	1	2.56964	0.000159	DMSO reductase maturation protein DsmD
M495_RS07940	1	2.11874	0.000754759	MFS transporter
M495_RS07950	1	2.27549	0.00371354	formate acetyltransferase
M495_RS07965	1	2.5013	0.0040584	L-asparaginase 2
M495_RS08480	-1	-2.70865	0.000881868	AraC family transcriptional regulator
M495_RS08625	-1	-2.05773	0.0052368	AlpA family phage regulatory protein
M495_RS08635	-1	-2.74242	0.00611161	HNH endonuclease
M495_RS08640	-1	-2.34209	0.00818105	hypothetical protein
M495_RS08645	-1	-2.00062	0.00151339	hypothetical protein
M495_RS08705	-1	-3.949	0.000196537	phage repressor protein
M495_RS08795	-1	-2.69487	0.00014217	Packaged DNA stabilization protein gp10
M495_RS08890	-1	-2.29805	0.00078143	SecY/SecA suppressor protein
M495_RS09005	1	2.16847	0.000557416	DNA damage-inducible protein I
M495_RS09100	1	2.43783	0.00114838	PTS glucose transporter subunit IIBC
M495_RS09180	-1	-2.90003	0.000491781	glycine zipper 2TM domain-containing protein
M495_RS09265	1	2.10094	0.000777931	ferritin
M495_RS09300	1	2.54048	0.000261085	DUF4377 domain-containing protein
M495_RS09320	-1	-2.76065	0.00060289	transcriptional regulator
M495_RS09360	-1	-4.05668	0.00142175	sugar ABC transporter substrate-binding protein
M495_RS09365	-1	-3.31653	0.00837347	D-ribose transporter ATP-binding protein
M495_RS09395	-1	-2.28455	0.00229802	C4-dicarboxylate ABC transporter substrate-binding protein
M495_RS09425	-1	-3.09714	0.00198005	DUF2024 domain-containing protein
M495_RS09435	-1	-2.21345	0.000252178	universal stress protein UspA
M495_RS09440	-1	-3.00581	0.000245717	carbohydrate kinase
M495_RS09560	-1	-4.14393	0.000104758	integrase
M495_RS09695	-1	-2.06849	0.00454284	PTS glucose transporter subunit IIBC
M495_RS09710	1	2.07968	0.00248145	cupin domain-containing protein
M495_RS09725	1	2.2924	0.00550369	alcohol dehydrogenase
M495_RS09730	1	2.78505	0.00835065	GMC family oxidoreductase
M495_RS09735	1	3.89713	0.00681937	gluconate 2-dehydrogenase
M495_RS09815	-1	-3.82544	8.31e-05	DUF2000 domain-containing protein
M495_RS09860	-1	-2.52657	0.000299093	universal stress protein UspA
M495_RS09895	-1	-2.34102	0.00617204	putrescine importer PuuP
M495_RS10025	-1	-2.13143	0.00681305	Zn-dependent hydrolase
M495_RS10060	-1	-5.79828	5.16e-05	DUF1480 domain-containing protein
M495_RS10075	-1	-2.41267	0.00271459	molecular chaperone
M495_RS10080	-1	-2.45031	0.00103223	spore coat protein U
M495_RS10085	-1	-2.2475	0.00282087	spore coat protein U
M495_RS10090	-1	-2.0165	0.00266209	spore coat protein
M495_RS10765	1	2.69768	0.000405157	transcriptional regulator
M495_RS11045	1	2.30671	0.00104095	DeoR family transcriptional regulator
M495_RS11070	1	2.79059	0.000178082	Mal regulon transcriptional regulator MalI
M495_RS11140	-1	-3.35458	0.000567696	extradiol dioxygenase
M495_RS11145	-1	-4.74657	0.00010515	DNA replication terminus site-binding protein
M495_RS11150	-1	-3.87675	0.000219763	MFS transporter
M495_RS11165	1	2.67142	0.000372894	dethiobiotin synthase
M495_RS11200	1	4.01829	0.000132899	N-acetyltransferase
M495_RS11305	-1	-2.95706	0.000349571	hypothetical protein
M495_RS11465	-1	-2.49942	0.000283532	hypothetical protein
M495_RS11480	-1	-2.03121	0.00678761	RpiR family transcriptional regulator
M495_RS11485	-1	-2.50979	0.00454907	D-alanyl-D-alanine dipeptidase
M495_RS11620	-1	-6.18397	5.16e-05	serine 3-dehydrogenase
M495_RS11700	-1	-3.56732	0.00102355	hypothetical protein
M495_RS11705	-1	-2.75998	0.000283532	ABC transporter
M495_RS11720	-1	-2.99198	0.00422944	aldehyde dehydrogenase
M495_RS11725	-1	-3.52412	0.00182474	sigma-54-dependent Fis family transcriptional regulator
M495_RS11735	-1	-3.02456	0.00026471	acetyltransferase
M495_RS11870	1	3.64265	0.000623264	formate dehydrogenase subunit alpha
M495_RS11875	1	4.37899	0.0030572	4Fe-4S dicluster domain-containing protein
M495_RS11920	1	3.18754	0.00397148	formate hydrogenlyase
M495_RS11925	1	4.39066	0.000219763	hydrogenase maturation nickel metallochaperone HypA
M495_RS11930	1	4.15738	0.000287863	hydrogenase accessory protein HypB
M495_RS11935	1	4.18095	0.00208157	hydrogenase assembly chaperone
M495_RS11940	1	3.07384	0.00309361	hydrogenase formation protein HypD
M495_RS11945	1	3.22075	0.00328886	hydrogenase expression/formation protein HypE
M495_RS11970	-1	-2.19547	0.000218837	LuxR family transcriptional regulator
M495_RS11975	-1	-2.0262	0.00060289	CsbD family protein
M495_RS12040	-1	-2.9082	0.000218837	TonB-dependent copper receptor
M495_RS12055	-1	-2.28473	0.00225772	succinate-semialdehyde dehydrogenase (NADP(+), pseudo, partial start
M495_RS12060	-1	-3.26789	0.00010515	MarR family transcriptional regulator
M495_RS12075	-1	-3.40066	0.00041926	glutamate dehydrogenase
M495_RS12320	-1	-3.27072	0.000179013	hypothetical protein
M495_RS12325	-1	-3.36212	0.000283532	membrane protein
M495_RS12385	-1	-3.19397	0.00183412	EamA family transporter
M495_RS12510	-1	-3.55842	0.0038776	hypothetical protein
M495_RS12745	-1	-2.87463	0.000181791	copper-translocating P-type ATPase
M495_RS12810	1	2.27383	0.00789189	dipeptide epimerase
M495_RS13070	-1	-3.03967	0.00113802	hypothetical protein
M495_RS13080	-1	-3.05276	0.000999399	resolvase
M495_RS13090	-1	-3.72722	0.00025127	DUF4433 domain-containing protein
M495_RS13095	-1	-2.30237	0.000613561	hypothetical protein
M495_RS13150	-1	-2.27574	0.000239059	BON domain-containing protein
M495_RS13190	1	2.07368	0.000179331	nucleoside hydrolase
M495_RS13280	-1	-2.60724	0.00452206	oligopeptide ABC transporter ATP-binding protein OppF
M495_RS13295	-1	-2.77342	0.00695632	oligopeptide ABC transporter permease OppB
M495_RS13300	-1	-3.0794	0.00227529	oligopeptide ABC transporter substrate-binding protein OppA
M495_RS13440	-1	-2.30922	0.000179013	peptide-methionine (R)-S-oxide reductase
M495_RS13515	1	2.37646	0.000343329	ABC transporter ATP-binding protein
M495_RS13545	-1	-2.34969	0.00397085	alanine racemase
M495_RS13570	1	2.31229	0.00170389	disulfide bond formation protein B
M495_RS13645	1	3.01277	0.000178082	multidrug transporter subunit MdtI
M495_RS13650	1	3.82738	6.18e-05	multidrug transporter subunit MdtJ
M495_RS13655	1	2.50247	0.00227529	ketohydroxyglutarate aldolase
M495_RS13705	1	2.01576	0.000379616	Holliday junction branch migration DNA helicase RuvB
M495_RS13765	1	2.80605	0.000239059	hypothetical protein
M495_RS13770	1	3.11781	0.000706546	copper homeostasis protein CutC
M495_RS13850	1	2.37057	0.000494367	ATP-dependent RNA helicase
M495_RS13860	1	3.06054	0.000834823	YoaH family protein
M495_RS13880	1	2.02956	0.00651866	L-serine ammonia-lyase
M495_RS13895	1	2.10194	0.00618189	PTS mannose transporter subunit EIIAB
M495_RS13905	1	2.4675	0.00707973	PTS mannose transporter subunit IID
M495_RS13910	1	2.00901	0.000781273	DUF986 domain-containing protein
M495_RS13915	1	3.28168	0.000219763	manganese efflux pump MntP
M495_RS13930	-1	-2.57115	0.000405157	cold-shock protein
M495_RS14010	-1	-3.54972	0.00025354	DUF1482 domain-containing protein
M495_RS14015	-1	-2.63278	0.001308	hypothetical protein
M495_RS14240	-1	-3.15078	0.000283532	hypothetical protein
M495_RS14385	-1	-4.06106	0.000103629	hypothetical protein
M495_RS14390	-1	-3.30259	0.00535318	succinylglutamate desuccinylase
M495_RS14395	-1	-3.67515	0.00955044	succinylarginine dihydrolase
M495_RS14410	-1	-3.8059	0.00585474	aspartate aminotransferase family protein
M495_RS14495	-1	-2.16197	0.00117458	hypothetical protein
M495_RS14585	-1	-2.02211	0.00750596	glycosyl transferase
M495_RS14600	-1	-2.60127	0.00409409	glycosyl transferase
M495_RS14625	-1	-2.73104	0.00717393	epimerase
M495_RS14715	-1	-3.50993	0.00113423	cation transport regulator
M495_RS14745	-1	-2.64128	0.0095549	hypothetical protein
M495_RS14750	-1	-2.79115	0.000491781	phosphate starvation protein PhoH
M495_RS14775	-1	-3.36467	0.00325322	sodium:proline symporter
M495_RS14785	-1	-3.28916	0.000469433	addiction module toxin, HicA family
M495_RS14790	-1	-2.715	0.000178082	HicB family protein
M495_RS14825	-1	-3.82736	0.000134837	FliC/FljB family flagellin
M495_RS14830	-1	-2.1304	0.00375498	flagellar filament capping protein FliD
M495_RS14835	-1	-2.5954	0.00286843	flagellar protein FliS
M495_RS14840	-1	-2.32533	0.00344834	flagellar biosynthesis protein FliT
M495_RS14975	1	2.22056	0.000392722	flagella basal body P-ring formation protein FlgA
M495_RS14980	-1	-2.27016	0.000159	anti-sigma-28 factor FlgM
M495_RS14985	-1	-2.32993	0.000350852	flagella synthesis chaperone protein FlgN
M495_RS15065	1	2.59006	0.000321011	transcriptional activator FlhC
M495_RS15070	1	2.08429	0.000817291	flagellar transcriptional activator FlhD
M495_RS15080	-1	-2.36522	0.000261085	universal stress protein C
M495_RS15105	-1	-2.99652	0.00155774	molybdenum cofactor biosynthesis protein MoeC
M495_RS15115	-1	-2.10719	0.00934932	4-hydroxy-2-oxovalerate aldolase
M495_RS15120	-1	-2.83342	0.00402629	acetaldehyde dehydrogenase
M495_RS15125	-1	-3.58171	0.00102562	aldolase
M495_RS15130	-1	-3.73359	0.00151339	aminotransferase class I and II
M495_RS15165	1	3.00097	0.000196537	arsenate reductase (glutaredoxin)
M495_RS15170	1	3.37346	0.000834823	arsenical efflux pump membrane protein ArsB
M495_RS15175	1	2.74118	0.0013884	transcriptional regulator
M495_RS15260	-1	-2.38203	0.000228294	hypothetical protein
M495_RS15265	-1	-4.00747	0.000179013	hypothetical protein
M495_RS15335	-1	-4.35795	0.00236793	bifunctional aldehyde dehydrogenase/enoyl-CoA hydratase
M495_RS15340	-1	-6.34264	0.000144376	1,2-phenylacetyl-CoA epoxidase subunit A
M495_RS15345	-1	-6.38962	0.00246305	phenylacetate-CoA oxygenase subunit PaaB
M495_RS15350	-1	-6.59784	0.00274815	phenylacetic acid degradation protein
M495_RS15355	-1	-6.00498	0.00964087	phenylacetate-CoA oxygenase subunit PaaJ
M495_RS15360	-1	-4.94428	0.00194303	ferredoxin
M495_RS15365	-1	-5.91292	0.00525579	2,3-dehydroadipyl-CoA hydratase
M495_RS15370	-1	-5.98443	0.00987698	2-(1,2-epoxy-1,2-dihydrophenyl)acetyl-CoA isomerase
M495_RS15375	-1	-5.68661	0.00229802	3-hydroxyacyl-CoA dehydrogenase
M495_RS15385	-1	-4.75085	0.00758036	acetyl-CoA acetyltransferase
M495_RS15390	-1	-6.265	0.00390408	phenylacetate-CoA ligase
M495_RS15400	-1	-2.72256	0.00751986	phenylacetic acid degradation protein PaaY
M495_RS15415	-1	-3.04786	0.00379009	amino acid permease
M495_RS15420	-1	-4.18763	0.00443336	aromatic amino acid aminotransferase
M495_RS15425	-1	-3.80934	0.000332665	endoribonuclease L-PSP
M495_RS15430	-1	-3.74391	0.000209286	esterase
M495_RS15450	-1	-2.09447	0.00023699	glycogen synthase
M495_RS15480	1	3.86286	0.00014217	hypothetical protein
M495_RS15485	1	3.56688	5.16e-05	LacY, lactose/proton symporter
M495_RS15490	1	4.58441	0.000134837	alpha-glucosidase/alpha-galactosidase
M495_RS15550	-1	-2.12859	0.00535768	membrane protein
M495_RS15645	-1	-2.31179	0.00720734	membrane protein
M495_RS15700	-1	-3.18614	0.00210114	ABC transporter ATPase
M495_RS15705	-1	-3.31821	0.00100628	ABC transporter permease
M495_RS15710	-1	-2.97417	0.00054143	ABC transporter ATP-binding protein
M495_RS15770	-1	-3.93363	0.000188795	DUF1852 domain-containing protein
M495_RS15775	-1	-3.62673	0.00010735	5-methyltetrahydropteroyltriglutamate--homocysteine methyltransferase
M495_RS15785	-1	-2.43077	0.00185319	hypothetical protein
M495_RS15880	-1	-2.24031	0.00959267	ABC transporter substrate binding protein
M495_RS15915	1	2.01451	0.00423485	bifunctional glucose-1-phosphatase/inositol phosphatase
M495_RS15920	1	4.5302	0.000218837	antiporter
M495_RS15925	1	4.71998	0.00139363	triphosphoribosyl-dephospho-CoA synthase CitG
M495_RS15930	1	4.33291	0.00226644	2-(5''-triphosphoribosyl)-3'-dephospho-CoA synthase
M495_RS15935	1	4.78007	0.00128424	citrate lyase subunit alpha
M495_RS15940	1	4.84048	0.00154983	citrate (pro-3S)-lyase subunit beta
M495_RS15945	1	4.77182	0.00218522	citrate lyase ACP
M495_RS15990	1	2.31919	0.00987505	sugar phosphate isomerase/epimerase
M495_RS16050	-1	-2.60008	0.00788633	hypothetical protein
M495_RS16090	-1	-2.18482	0.000350852	phage repressor protein
M495_RS16190	1	3.50081	0.00923743	PTS fructose transporter subunit IIBC
M495_RS16210	1	2.01949	0.00210114	cytochrome c
M495_RS16240	1	2.81076	0.00014217	mannonate dehydratase
M495_RS16245	1	2.1821	0.000283532	D-mannonate oxidoreductase
M495_RS16250	-1	-2.05787	0.00060289	fimbrial protein
M495_RS16260	-1	-2.05967	0.000655086	membrane protein
M495_RS16365	-1	-2.70899	0.00729955	DUF2946 domain-containing protein
M495_RS16425	1	2.52234	0.000416449	DNA gyrase subunit A
M495_RS16440	1	2.13454	0.00283607	demethylmenaquinone methyltransferase
M495_RS16450	1	2.36183	0.000276185	hypothetical protein
M495_RS16455	1	2.38745	0.000178082	3-oxoacyl-ACP reductase
M495_RS16535	1	2.68892	0.000349571	beta-(1,2)-glucan biosynthesis protein
M495_RS16565	1	2.82089	0.000215524	MFS transporter
M495_RS16705	1	2.57528	0.00290342	phosphate acetyltransferase
M495_RS16735	-1	-2.58826	0.00789189	histidine/lysine/arginine/ornithine ABC transporter ATP-binding protein
M495_RS16750	-1	-3.49828	0.00060289	histidine ABC transporter substrate-binding protein HisJ
M495_RS17110	-1	-3.28963	0.00516691	EamA family transporter
M495_RS17120	1	3.36436	0.000287863	membrane protein
M495_RS17135	1	2.64974	0.000190125	transcriptional regulator
M495_RS17370	-1	-2.95795	0.000124115	hypothetical protein
M495_RS17550	-1	-2.26272	0.0015774	hypothetical protein
M495_RS17585	1	3.66669	0.000781273	transaldolase
M495_RS17590	1	4.07503	0.00271459	transketolase
M495_RS17670	1	2.2467	0.000201654	tetratricopeptide repeat protein
M495_RS17770	-1	-3.14955	0.000146901	lysine transporter LysE
M495_RS17805	-1	-2.23471	0.00399553	hypothetical protein
M495_RS17820	-1	-2.63166	0.000557416	hypothetical protein
M495_RS17825	-1	-2.76387	0.000342518	GlsB/YeaQ/YmgE family stress response membrane protein
M495_RS17910	1	2.77036	0.000382743	molecular chaperone
M495_RS18110	-1	-5.87347	0.000134837	outer membrane autotransporter barrel domain-containing protein
M495_RS18115	-1	-8.69831	7.05e-05	hypothetical protein
M495_RS18200	-1	-2.15851	0.0019158	primosomal protein N' (replication factor Y) - superfamily II helicase
M495_RS18255	-1	-2.90478	0.000120248	transcriptional regulator
M495_RS18445	1	2.11831	0.000918598	tRNA-specific adenosine deaminase
M495_RS18520	-1	-2.57125	0.00299352	hypothetical protein
M495_RS18645	-1	-3.38226	0.00532469	hypothetical protein
M495_RS18655	-1	-3.56929	0.00191648	antitermination protein
M495_RS18690	-1	-2.43234	0.0011142	helix-turn-helix transcriptional regulator
M495_RS18735	-1	-3.65564	0.0019534	hypothetical protein
M495_RS18740	-1	-2.83608	0.000468979	recombinase
M495_RS18980	-1	-2.95489	0.000948255	acid-shock protein
M495_RS18995	-1	-2.08332	0.00331412	carboxymuconolactone decarboxylase family protein
M495_RS19040	1	3.04622	0.000134837	citrate/malate transporter
M495_RS19055	1	2.53523	0.000159	glycine betaine/L-proline ABC transporter ATP-binding protein
M495_RS19115	1	2.93874	0.0014845	tRNA/rRNA methyltransferase
M495_RS19245	1	3.85042	0.000838081	MFS transporter
M495_RS19250	1	5.554	5.16e-05	lysine decarboxylase CadA
M495_RS19255	1	4.77463	0.000104758	CadB, antiporter protein responsible for lysine import and cadaverine export
M495_RS19435	1	2.29645	0.000468979	hypothetical protein
M495_RS19470	1	4.65706	0.00134434	tRNA
M495_RS19475	1	5.32598	0.000497855	tRNA
M495_RS19480	1	4.17578	0.0030541	tRNA
M495_RS19740	-1	-2.67916	0.000908929	hypothetical protein
M495_RS19770	-1	-2.02557	0.00872528	DNA-binding response regulator
M495_RS19855	-1	-3.05073	0.00727193	hypothetical protein
M495_RS19935	1	3.35014	0.00010515	hemolysin III family protein
M495_RS20320	1	2.18407	0.00297448	arginine decarboxylase
M495_RS20350	-1	-2.12117	0.000241864	ferrichrome porin FhuA
M495_RS20750	-1	-2.40889	0.00256736	hypothetical protein
M495_RS20755	-1	-2.95165	0.000191039	virulence protein
M495_RS20760	-1	-2.58933	0.000567696	hypothetical protein
M495_RS20765	-1	-2.25501	0.000349571	hypothetical protein
M495_RS20785	1	3.34553	0.000134837	aminoimidazole riboside kinase
M495_RS20795	1	2.91919	0.000958515	PTS sugar transporter
M495_RS20800	1	2.90764	0.00204809	glycosyl hydrolase family 32
M495_RS20815	-1	-2.25699	0.000294209	plasmid stabilization protein
M495_RS20820	-1	-3.47029	0.0008071	addiction module antitoxin
M495_RS20860	1	2.10251	0.00239284	NADH-dependent alcohol dehydrogenase
M495_RS20880	1	2.95888	0.00014217	aryl-phospho-beta-D-glucosidase
M495_RS20885	1	3.3968	0.000275306	molecular chaperone TorD
M495_RS20890	1	3.31762	0.00025127	PTS sugar transporter subunit IIC
M495_RS20895	1	2.02512	0.000349571	PTS sugar transporter subunit IIB
M495_RS20965	-1	-2.5511	0.000273619	LysR family transcriptional regulator
M495_RS21055	1	3.61785	0.00325322	GldA, glycerol dehydrogenase
M495_RS21090	1	2.06267	0.00792639	PTS N-acetylgalactosamine transporter subunit IID
M495_RS21095	1	2.1788	0.00841326	PTS fructose transporter subunit IIA
M495_RS21275	-1	-2.11389	0.00250862	FadH, NADPH-dependent 2,4-dienoyl-CoA reductase
M495_RS21315	-1	-2.77646	0.00598535	serine/threonine transporter SstT
M495_RS21325	1	2.6627	0.000387174	uronate isomerase
M495_RS21330	1	2.55075	0.00167483	MFS transporter
M495_RS21460	1	2.2365	0.00656758	stringent starvation protein B, sspB
M495_RS21465	1	2.12189	0.00745651	stringent starvation protein A, sspA
M495_RS21590	-1	-3.95623	0.000294023	hypothetical protein
M495_RS21595	-1	-2.44171	0.000299247	helix-turn-helix domain-containing protein
M495_RS21700	-1	-2.27685	0.0033276	protein AaeX
M495_RS21850	-1	-3.50316	0.000339005	hypothetical protein
M495_RS21930	1	2.1387	0.00231808	zinc-binding dehydrogenase
M495_RS22065	1	4.16649	0.000106505	maltose operon protein MalM
M495_RS22070	1	4.05793	0.000219763	LamB, porin involved in the transport of maltose and maltodextrins
M495_RS22075	1	3.9971	0.000219763	ABC transporter ATP-binding protein
M495_RS22080	1	2.51163	0.0017575	hypothetical protein
M495_RS22085	1	3.68019	0.000201654	maltose ABC transporter substrate-binding protein MalE
M495_RS22090	1	3.30471	0.000124115	maltose ABC transporter permease MalF
M495_RS22095	1	3.70465	5.26e-05	maltose ABC transporter permease MalG
M495_RS22120	1	2.19288	0.000886134	lysine-sensitive aspartokinase 3
M495_RS22195	-1	-2.34975	0.000834823	hypothetical protein
M495_RS22255	-1	-2.28539	0.00882166	isocitrate lyase
M495_RS22260	-1	-2.34393	0.000534277	malate synthase A
M495_RS22295	-1	-2.32026	0.00316939	23S ribosomal RNA
M495_RS22525	-1	-2.98698	0.000197773	bacterioferritin-associated ferredoxin
M495_RS22680	-1	-2.84069	0.000706406	hypothetical protein
M495_RS22720	1	2.88935	0.000393491	MFS transporter TsgA
M495_RS22730	-1	-3.15047	0.000261085	nitrite reductase large subunit
M495_RS22880	-1	-2.26978	0.000275306	iron transporter
M495_RS22895	-1	-2.77211	0.000178082	DUF1471 domain-containing protein
M495_RS22915	1	2.33963	0.00488494	4-alpha-glucanotransferase
M495_RS22920	1	2.66904	0.00238175	maltodextrin phosphorylase
M495_RS22990	1	2.33367	0.000466717	gluconokinase
M495_RS23080	-1	-2.6983	0.00014217	hypothetical protein
M495_RS23170	-1	-2.08555	0.000468979	VOC family virulence protein
M495_RS23175	-1	-3.64694	0.000159	hypothetical protein
M495_RS23205	1	3.40089	0.00014217	autoinducer 2 ABC transporter substrate-binding protein
M495_RS23210	1	3.04231	0.00014217	sugar ABC transporter ATP-binding protein
M495_RS23215	1	3.01569	0.00194303	sugar ABC transporter permease
M495_RS23220	1	3.26302	0.00095816	ABC transporter permease
M495_RS23225	1	3.72065	0.000239059	ribulokinase
M495_RS23230	1	3.19394	0.000159	phosphosugar isomerase
M495_RS23260	-1	-2.01769	0.000918598	LysR family transcriptional regulator
M495_RS23295	-1	-2.49439	0.00385247	outer membrane autotransporter barrel domain-containing protein
M495_RS23300	-1	-2.52847	0.00611161	outer membrane autotransporter barrel domain-containing protein
M495_RS23320	-1	-2.70193	0.000178082	inner membrane protein YhjD
M495_RS23340	-1	-2.47424	0.000179013	cyclic-guanylate-specific phosphodiesterase
M495_RS23390	1	2.03366	0.00142175	acetolactate synthase 2 catalytic subunit
M495_RS23685	-1	-3.57415	0.000218837	periplasmic stress adaptor protein CpxP
M495_RS23855	1	2.19674	0.000261085	JAB domain-containing protein
M495_RS24065	-1	-2.40227	0.000191039	GntR family transcriptional regulator
M495_RS24470	-1	-3.16106	0.000192022	phosphomethylpyrimidine synthase ThiC
M495_RS24475	-1	-4.84452	0.00247335	thiamine phosphate synthase
M495_RS24480	-1	-4.01775	0.00405076	molybdopterin biosynthesis protein MoeB
M495_RS24485	-1	-3.64227	0.00353185	sulfur carrier protein ThiS
M495_RS24490	-1	-3.69988	0.00600257	thiazole synthase
M495_RS24495	-1	-2.09248	0.00163778	2-iminoacetate synthase ThiH
M495_RS24505	-1	-2.62744	0.00118974	transcriptional regulator
M495_RS24760	1	2.23773	0.00238299	hypothetical protein
M495_RS24820	-1	-2.47785	0.00538604	hypothetical protein
M495_RS24870	-1	-3.02624	0.000188795	plasmid stabilization protein
M495_RS24885	-1	-3.42241	0.000120248	ribosome modulation factor
M495_RS25035	-1	-2.57051	0.000458662	DUF2627 domain-containing protein
M495_RS25065	-1	-4.12529	0.000104758	histidine kinase, pseudo, frameshifted
M495_RS25080	-1	-2.59477	0.00209925	hypothetical protein, pseudo, missing stop
M495_RS25125	-1	-3.01184	0.00147246	hypothetical protein
M495_RS25130	-1	-4.08846	0.00219602	hypothetical protein
M495_RS25145	-1	-4.10685	0.00517023	DNA-binding protein
M495_RS25185	-1	-2.42063	0.00114838	hypothetical protein, pseudo, frameshifted
M495_RS25245	-1	-2.12222	0.000527862	hypothetical protein, pseudo, frameshifted
M495_RS25350	-1	-2.80868	0.000881868	DUF3916 domain-containing protein

## Sheet: KEY
		Condition	Temperature (˚C)	Pressure (mbar)	Gas Composition	Most like:
		A	0	7	CO2	"Mars"
		B	0	1013	CO2
		C	0	1013	N2/O2
		D	30	1013	N2/O2	"Earth"
