# Supplementary material for: Transcriptomic responses of Serratia liquefaciens cells grown under simulated Martian conditions of low temperature, low pressure, and CO2-enriched anoxic atmosphere
Source: Sci Rep. 2018 Oct 8;8:14938. doi: 10.1038/s41598-018-33140-4 (PMC6175911; doi:10.1038/s41598-018-33140-4)
Supplement: Supplementary file 5 — S5 [file 41598_2018_33140_MOESM5_ESM.xlsx]

## Sheet: Title Page
	Transcriptomic responses of Serratia liquefaciens cells grown under simulated Martian conditions of low temperature, low pressure, and CO2-enriched anoxic atmosphere
	Patricia Fajardo-Cavazos1, Michael D. Morrison1, Kathleen M. Miller1, Andrew C. Schuerger2, and Wayne L. Nicholson1*
	Supplemental Table S5

## Sheet: Table S5
Supplemental Table S5. Significantly differentially expressed transcripts, Condition A vs. Condition B.
Locus Tag	Up(1) or Down(-1)	log2-Fold Change	P-value	Description
M495_RS00050	1	2.44117	0.0017161	2-dehydro-3-deoxy-6-phosphogalactonate aldolase
M495_RS00055	1	2.36771	0.000931076	galactonate dehydratase
M495_RS00060	1	3.09963	0.00215979	MFS transporter
M495_RS00095	1	3.0453	0.000389145	putative transporter
M495_RS00440	1	4.55201	0.000576867	PTS beta-glucoside transporter subunit EIIBCA
M495_RS00445	1	5.8788	4.07e-05	6-phospho-beta-glucosidase
M495_RS00510	1	2.66412	0.000723433	ABC transporter substrate-binding protein
M495_RS00515	1	2.38789	0.00280352	peptide ABC transporter permease
M495_RS00545	1	2.29488	0.00073731	cellulose biosynthesis protein BcsE
M495_RS00550	1	3.39329	0.000532971	hypothetical protein
M495_RS00555	1	3.17538	0.00102211	cell division protein
M495_RS00825	1	3.26051	0.000122118	glycerophosphoryl diester phosphodiesterase
M495_RS00830	1	2.63748	0.0029576	MFS transporter
M495_RS01335	1	2.1804	0.00465309	aspartate ammonia-lyase
M495_RS01340	1	2.18161	0.00373628	hypothetical protein
M495_RS01375	1	2.00832	0.00716962	entericidin B
M495_RS01600	1	2.02876	0.000723433	YtfJ family protein
M495_RS01655	-1	-2.32698	0.00732196	membrane protein
M495_RS01670	1	2.56659	0.000774265	malate dehydrogenase
M495_RS01875	1	2.07506	0.0026426	putrescine-ornithine antiporter
M495_RS01880	1	2.58068	0.000394348	ornithine decarboxylase
M495_RS03060	1	2.12892	0.00951178	transcriptional regulator LeuO
M495_RS03330	1	2.18202	0.00235738	histidine ammonia-lyase, pseudo, partial start
M495_RS03340	1	3.25845	0.0050809	proY, amino acid permease
M495_RS03345	1	4.1386	0.00181869	histidine ammonia-lyase
M495_RS03350	1	3.54339	0.00387822	urocanate hydratase
M495_RS03615	1	2.24269	0.00239062	anaerobic C4-dicarboxylate transporter, pseudo frameshift
M495_RS04340	1	3.8807	9.24e-05	hypothetical protein
M495_RS04345	1	2.66518	0.000405609	IclR family transcriptional regulator
M495_RS04770	1	2.0722	0.000514426	hypothetical protein
M495_RS04810	1	2.13724	0.00822683	ABC transporter ATP-binding protein
M495_RS04825	1	3.14905	0.00297416	50S ribosomal protein L36
M495_RS04830	1	3.33221	0.00263028	50S ribosomal protein L31
M495_RS05345	1	2.42671	0.00599361	hypothetical protein
M495_RS05375	1	2.21007	0.0076427	glutamate/aspartate ABC transporter substrate-binding protein
M495_RS05490	1	2.0299	0.00444505	hypothetical protein
M495_RS06030	1	2.68482	0.00465309	hypothetical protein
M495_RS06190	1	4.95764	0.000497563	YIP1 family protein
M495_RS06300	1	3.83735	0.00193979	autoinducer-2 kinase
M495_RS06305	1	2.74776	0.00548034	autoinducer-2 (AI-2) modifying protein LsrG
M495_RS06630	1	4.357	0.00040903	myo-inositol 2-dehydrogenase
M495_RS06910	1	2.27273	0.000696291	YhcH/YjgK/YiaL family protein
M495_RS07265	1	2.48312	0.00209405	DNA-binding transcriptional regulator GalS
M495_RS07270	1	5.15289	9.19e-05	galactose ABC transporter substrate-binding protein
M495_RS07275	1	5.18177	0.00016169	galactose/methyl galactoside ABC transporter ATP-binding protein MglA
M495_RS07280	1	4.29545	9.19e-05	galactoside ABC transporter permease MglC
M495_RS07440	1	3.15515	0.000129465	type I secretion system permease/ATPase
M495_RS07630	1	2.61748	0.0017161	L-serine ammonia-lyase
M495_RS07965	1	4.09546	0.000359969	L-asparaginase 2
M495_RS08010	1	2.0877	0.000774265	DUF1338 domain-containing protein
M495_RS08320	1	2.64869	0.00155831	NAD(P)H:quinone oxidoreductase
M495_RS08455	1	4.13838	0.000790659	universal stress protein
M495_RS09250	1	4.12285	0.00040903	RNA polymerase-binding protein DksA
M495_RS09355	1	3.20659	0.00673484	aldolase
M495_RS09435	1	3.85354	0.000872228	universal stress protein UspA
M495_RS09440	1	3.51546	0.00161668	carbohydrate kinase
M495_RS09445	1	2.92425	0.00235738	pseudouridine-5'-phosphate glycosidase
M495_RS09460	1	2.36366	0.0017161	polyketide cyclase
M495_RS09465	1	2.14136	0.00510506	ATP-dependent Clp protease proteolytic subunit
M495_RS09580	1	4.22234	0.00306949	hypothetical protein
M495_RS09905	1	3.1811	0.000394348	hypothetical protein
M495_RS10030	1	2.27922	0.00040903	phosphoenolpyruvate carboxykinase (ATP)
M495_RS10090	1	2.37528	0.00244305	SCPU domain-containing protein
M495_RS10160	-1	-3.25362	0.000723433	L-cystine transporter tcyP
M495_RS10185	1	3.04496	0.00160419	fructosamine kinase family protein
M495_RS10215	1	2.5603	0.000817363	endoribonuclease GhoS
M495_RS10260	1	2.91707	0.000220777	caP-Gly domain-containing linker protein 1
M495_RS10580	1	2.40295	0.00941865	hemin uptake protein HemP
M495_RS10760	-1	-2.18688	0.00885365	alkene reductase
M495_RS10795	1	2.08303	0.00040903	polyurethanase A
M495_RS10850	1	2.56537	0.00250184	glutathione S-transferase
M495_RS10975	1	3.08654	0.00349783	arabinose ABC transporter substrate-binding protein
M495_RS10980	1	3.21006	0.00252943	AraG, L-arabinose ABC transporter ATP-binding protein
M495_RS10985	1	2.58506	0.00908631	Part of the ABC transporter complex AraFGH involved in the high affinity transport of arabinose
M495_RS10990	1	2.2597	0.000607651	DNA-binding transcriptional regulator AraC
M495_RS11020	1	3.45977	0.000793767	hypothetical protein
M495_RS11025	1	4.28801	0.000394348	iron ABC transporter substrate-binding protein
M495_RS11030	1	2.98988	0.0038804	PTS beta-glucoside transporter subunit IIBC
M495_RS11035	1	4.67013	0.000931076	PTS lactose transporter subunit IIB
M495_RS11040	1	5.22456	0.000514545	permease
M495_RS11110	1	2.20495	0.00478387	DUF945 domain-containing protein
M495_RS11255	1	2.07001	0.00244426	guanine deaminase
M495_RS11755	1	2.79767	0.000723433	hypothetical protein
M495_RS11760	1	5.09848	0.000872228	endonuclease/exonuclease/phosphatase
M495_RS12075	1	2.72437	0.000514545	glutamate dehydrogenase
M495_RS12170	1	2.01512	0.00444505	dihydrofolate reductase
M495_RS12310	1	2.313	0.000607651	LysR family transcriptional regulator
M495_RS12575	1	2.23531	0.0071448	DeoR family transcriptional regulator
M495_RS12585	1	2.54728	0.00297753	fructose-bisphosphate aldolase
M495_RS12590	1	5.77873	0.000514426	hypothetical protein
M495_RS12620	1	2.04546	0.00179131	hypothetical protein
M495_RS12965	1	2.70478	0.000359969	osmotically-inducible lipoprotein OsmB
M495_RS13195	1	2.04239	0.00558167	MFS transporter
M495_RS13220	1	3.78999	0.000570919	hypothetical protein
M495_RS13460	1	4.98251	4.72e-05	serine protein kinase PrkA
M495_RS13465	1	3.96399	9.68e-05	hypothetical protein
M495_RS13515	1	3.61101	0.000388772	ABC transporter ATP-binding protein
M495_RS13770	1	3.43753	0.000510789	copper homeostasis protein CutC
M495_RS13815	1	2.51895	0.000995052	hypothetical protein
M495_RS13865	1	2.09085	0.000560414	glycosyltransferase
M495_RS13895	1	2.46613	0.00211044	PTS mannose transporter subunit EIIAB
M495_RS13900	1	2.75649	0.00162125	PTS mannose/fructose/sorbose transporter subunit IIC
M495_RS13905	1	2.77238	0.000723433	PTS mannose transporter subunit IID
M495_RS13910	1	2.69885	0.00263028	DUF986 domain-containing protein
M495_RS13980	1	2.99851	0.000817363	hypothetical protein
M495_RS14005	1	2.77364	0.000220858	peptidoglycan-binding protein LysM
M495_RS14385	1	2.70574	0.00504815	hypothetical protein
M495_RS15310	1	3.24927	0.000129465	VOC family protein
M495_RS15475	1	2.67296	0.000499425	membrane-bound PQQ-dependent dehydrogenase, glucose/quinate/shikimate family
M495_RS15480	1	6.47561	9.19e-05	hypothetical protein
M495_RS15485	1	6.82501	9.19e-05	lacY lactose/proton symporter
M495_RS15490	1	7.48253	4.07e-05	alpha-glucosidase/alpha-galactosidase
M495_RS15915	1	2.78891	0.000605151	bifunctional glucose-1-phosphatase/inositol phosphatase
M495_RS16025	1	2.62751	0.00815729	branched-chain amino acid ABC transporter permease
M495_RS16030	1	3.71611	0.000843108	branched chain amino acid ABC transporter substrate-binding protein
M495_RS16120	1	2.042	0.0017161	gamma-glutamylputrescine synthetase
M495_RS16245	1	2.07749	0.00955176	D-mannonate oxidoreductase
M495_RS16355	1	4.13632	0.000129465	transcriptional regulator
M495_RS16440	1	3.55708	0.000931076	demethylmenaquinone methyltransferase
M495_RS16445	1	3.37412	0.00105145	MFS transporter
M495_RS16450	1	2.82134	0.000272068	hypothetical protein
M495_RS16455	1	2.81563	0.000337981	3-oxoacyl-ACP reductase
M495_RS16460	1	2.28556	0.0017161	hypothetical protein
M495_RS16465	1	2.1284	0.0029576	hypothetical protein
M495_RS16540	1	3.01389	0.00112029	membrane protein
M495_RS16730	1	2.5551	0.00331985	epimerase
M495_RS17205	1	3.11271	0.000872228	indolepyruvate decarboxylase
M495_RS17465	-1	-3.90869	0.00207405	thiosulfate transporter subunit
M495_RS17965	1	4.31266	9.19e-05	DUF1508 domain-containing protein
M495_RS18400	1	2.21407	0.000514426	LysR family transcriptional regulator
M495_RS18405	1	2.24166	0.00306949	hypothetical protein
M495_RS18835	-1	-2.26926	0.00278565	autonomous glycyl radical cofactor GrcA
M495_RS18930	1	5.99537	4.72e-05	membrane protein
M495_RS19130	1	2.3152	0.00515152	protein lysine acetyltransferase
M495_RS19385	1	2.65513	0.00248219	hypothetical protein
M495_RS19745	1	2.01285	0.00542554	acid-resistance membrane protein
M495_RS20315	1	2.61675	0.00321324	hypothetical protein
M495_RS20465	1	2.79803	0.00051898	hypothetical protein
M495_RS20530	1	2.14887	0.000579001	fumarate hydratase
M495_RS20880	1	3.67712	0.000129465	aryl-phospho-beta-D-glucosidase
M495_RS20885	1	3.66139	0.000514426	molecular chaperone TorD
M495_RS20890	1	3.9988	0.000405609	PTS sugar transporter subunit IIC
M495_RS20895	1	4.25081	0.00040903	PTS sugar transporter subunit IIB
M495_RS21320	1	2.56658	0.00223821	altronate hydrolase
M495_RS21325	1	3.46115	0.0017161	uronate isomerase
M495_RS21330	1	3.17118	0.000723433	MFS transporter
M495_RS22015	1	3.20885	0.000394348	CsbD family protein
M495_RS22065	1	4.31607	0.000129465	maltose operon protein MalM
M495_RS22070	1	4.77466	0.000129465	lamB, maltose/maltodextrin porin
M495_RS22075	1	3.64708	0.00625882	ABC transporter ATP-binding protein
M495_RS22085	1	3.21382	0.000129465	maltose ABC transporter substrate-binding protein MalE
M495_RS22090	1	2.77657	0.000723433	maltose ABC transporter permease MalF
M495_RS22095	1	2.42794	0.000514426	MalG maltose ABC transporter permease
M495_RS22190	1	2.83371	0.000926608	hypothetical protein
M495_RS22215	1	2.57999	0.00444505	membrane protein
M495_RS22520	1	3.83653	0.000359969	bacterioferritin
M495_RS22695	1	2.00694	0.00237878	sensor histidine kinase, pseudo, frameshifted
M495_RS22845	1	4.18579	0.000605811	phosphoenolpyruvate carboxykinase (ATP)
M495_RS22895	1	2.43755	0.00244426	DUF1471 domain-containing protein
M495_RS22990	1	2.99934	0.00136837	gluconokinase
M495_RS22995	1	3.60557	0.00661091	idonate transporter
M495_RS23020	1	4.36998	0.000129465	myo-inosose-2 dehydratase
M495_RS23025	1	4.61536	0.000105066	protein iolH
M495_RS23030	1	5.32843	9.19e-05	inositol 2-dehydrogenase
M495_RS23035	1	4.4503	0.00312135	3D-(3,5/4)-trihydroxycyclohexane-1,2-dione acylhydrolase (decyclizing)
M495_RS23040	1	4.22242	0.000931076	5-dehydro-2-deoxygluconokinase
M495_RS23050	1	2.02612	0.00650747	5-deoxy-glucuronate isomerase
M495_RS23060	1	3.90017	0.000394348	MFS transporter
M495_RS23065	1	3.42772	0.00040903	hypothetical protein
M495_RS23190	1	2.07813	0.00250184	universal stress protein B
M495_RS23195	1	2.3028	0.00381013	universal stress protein A
M495_RS23205	1	5.50202	4.65e-05	autoinducer 2 ABC transporter substrate-binding protein
M495_RS23210	1	4.75263	0.000311611	sugar ABC transporter ATP-binding protein
M495_RS23215	1	5.32536	0.00167014	sugar ABC transporter permease
M495_RS23220	1	5.19808	0.000872228	ABC transporter permease
M495_RS23225	1	5.58246	0.000105066	ribulokinase
M495_RS23230	1	5.07193	7.98e-05	phosphosugar isomerase
M495_RS23630	1	2.17834	0.00340191	glycerol kinase
M495_RS23670	-1	-2.47129	0.00691663	sulfate transporter subunit
M495_RS24795	1	2.12982	0.00589853	glucose uptake inhibitor SgrT
M495_RS25015	1	5.50082	4.72e-05	hypothetical protein; pseudo; frameshifted; internal stop
M495_RS25020	1	4.02131	9.19e-05	hypothetical protein
M495_RS25175	1	5.13772	0.000607651	hypothetical protein
M495_RS25310	1	3.19118	0.000359969	hypothetical protein, pseudogene, partial start

## Sheet: Key
		Condition	Temperature (˚C)	Pressure (mbar)	Gas Composition	Most like:
		A	0	7	CO2	"Mars"
		B	0	1013	CO2
		C	0	1013	N2/O2
		D	30	1013	N2/O2	"Earth"
